# Supplementary material for: Association of childhood BMI trajectory with post-adolescent and adult lung function is mediated by pre-adolescent DNA methylation
Source: Respir Res. 2022 Jul 29;23:194. doi: 10.1186/s12931-022-02089-4 (PMC9335987; doi:10.1186/s12931-022-02089-4)
Supplement: Supplementary file 1 — Additional file 1. Supplemental Tables. Association of BMI trajectory and lung function via DNA methylation. [file 12931_2022_2089_MOESM1_ESM.xlsx]

## Sheet: ST 1
Supplemental Table 1: Association of BMI trajectories with markers of lung function in IOWBC.
Outcomes	Males			Females
	Estimates	SE	P		Estimates	SE	P
FEV1 at 18 years	-0.224	0.1	0.03		0.045	0.07	0.509
FEV1 at 26 years	-0.353	0.16	0.027		-0.076	0.08	0.323
FVC at 18 years	-0.189	0.12	0.113		0.114	0.08	0.144
FVC at 26 years	-0.525	0.18	0.003		0.057	0.1	0.561
FEV1/FVC at 18 years	-0.009	0.01	0.489		-0.013	0.01	0.277
FEV1/FVC at 26 years	0.015	0.02	0.361		-0.03	0.01	0.016
Note: The estimates represent coefficients after adjusting for SES, active smoking status at 18 years, height at 10 years, maternal smoking during pregnancy, duration of breastfeeding (in weeks), parental history of asthma and age at pubertal events (age at voice deepening for males, and age at menarche for females). Normal BMI trajectory group was used as reference.

## Sheet: ST 2
Supplement Table 2: Direct effects for each path at each CpG site for lung function parameters at 18 years
Outcome	Sex	CpG site	BMI trajectory --> DNAm at 10 years					DNAm at 10 years --> Lung function parameters at 18 years					BMI trajectory --> DNAm at 10 years --> Lung function parameters at 18 years					Direct effect	SE	Lower 95% CI	Upper 95% CI	Total effect	SE	Lower 95% CI	Upper 95% CI	Proportion of mediation*
			Estimated coefficient	SE	p-value	Lower 95% CI	Upper 95% CI	Estimated coefficient	SE	p-value	Lower 95% CI	Upper 95% CI	Indirect effect	SE	p-value	Lower 95% CI	Upper 95% CI
FEV1	Males	cg00612625	-0.92	0.17	0	-1.2532	-0.5868	0.18	0.07	0.01	0.0428	0.3172	-0.16	0.07	0.02	-0.2972	-0.0228	-0.135	0.225	-0.576	0.306	-0.3	0.22	-0.7312	0.1312	0.533333
		cg21883115	-0.82	0.22	0	-1.2512	-0.3888	0.17	0.06	0.01	0.0524	0.2876	-0.14	0.07	0.03	-0.2772	-0.0028	-0.157	0.234	-0.61564	0.30164	-0.3	0.22	-0.7312	0.1312	0.466667
		cg00509207	-0.86	0.22	0	-1.2912	-0.4288	0.16	0.06	0.01	0.0424	0.2776	-0.14	0.07	0.04	-0.2772	-0.0028	-0.143	0.222	-0.57812	0.29212	-0.3	0.22	-0.7312	0.1312	0.466667
		cg06710672	-0.79	0.19	0	-1.1624	-0.4176	0.17	0.06	0.01	0.0524	0.2876	-0.13	0.06	0.03	-0.2476	-0.0124	-0.144	0.236	-0.60656	0.31856	-0.3	0.23	-0.7508	0.1508	0.433333
	Females	cg09005221	-0.86	0.17	0	-1.1932	-0.5268	0.2	0.07	0.01	0.0628	0.3372	-0.17	0.08	0.03	-0.3268	-0.0132	0.278	0.25	-0.212	0.768	0.11	0.25	-0.38	0.6	-
		cg14654082	-0.91	0.23	0	-1.3608	-0.4592	-0.23	0.08	0.01	-0.3868	-0.0732	0.21	0.1	0.04	0.014	0.406	-0.088	0.262	-0.60152	0.42552	0.12	0.25	-0.37	0.61	-
		cg13314614	0.88	0.19	0	0.5076	1.2524	0.32	0.07	0	0.1828	0.4572	0.28	0.1	0.004	0.084	0.476	-0.19	0.252	-0.68392	0.30392	0.09	0.25	-0.4	0.58	-
		cg19088553	-0.75	0.18	0	-1.1028	-0.3972	-0.21	0.09	0.02	-0.3864	-0.0336	0.16	0.08	0.03	0.0032	0.3168	-0.075	0.246	-0.55716	0.40716	0.08	0.25	-0.41	0.57	-
		cg19411557	0.99	0.24	0	0.5196	1.4604	0.25	0.09	0.01	0.0736	0.4264	0.25	0.12	0.04	0.0148	0.4852	-0.148	0.25	-0.638	0.342	0.1	0.25	-0.39	0.59	-
		cg04206296	-0.92	0.2	0	-1.312	-0.528	-0.18	0.08	0.02	-0.3368	-0.0232	0.17	0.08	0.03	0.0132	0.3268	-0.077	0.254	-0.57484	0.42084	0.09	0.25	-0.4	0.58	-
FVC	Males	cg10337540	-0.73	0.2	0	-1.122	-0.338	0.16	0.07	0.02	0.0228	0.2972	-0.12	0.06	0.04	-0.2376	-0.0024	-0.167	0.197	-0.55312	0.21912	-0.28	0.19	-0.6524	0.0924	0.428571
		cg00612625	-0.92	0.17	0	-1.2532	-0.5868	0.17	0.07	0.01	0.0328	0.3072	-0.15	0.07	0.02	-0.2872	-0.0128	-0.143	0.193	-0.52128	0.23528	-0.3	0.19	-0.6724	0.0724	0.5
	Females	cg26606556	0.94	0.21	0	0.5284	1.3516	-0.2	0.08	0.01	-0.3568	-0.0432	-0.19	0.08	0.03	-0.3468	-0.0332	0.402	0.21	-0.0096	0.8136	0.22	0.19	-0.1524	0.5924	-
		cg18860868	0.7	0.18	0	0.3472	1.0528	-0.2	0.08	0.01	-0.3568	-0.0432	-0.14	0.07	0.04	-0.2772	-0.0028	0.374	0.208	-0.03368	0.78168	0.23	0.19	-0.1424	0.6024	-
		cg00647820	0.87	0.22	0	0.4388	1.3012	-0.19	0.08	0.01	-0.3468	-0.0332	-0.16	0.08	0.03	-0.3168	-0.0032	0.412	0.207	0.00628	0.81772	0.25	0.2	-0.142	0.642	-
		cg21909286	0.81	0.2	0	0.418	1.202	0.19	0.07	0.003	0.0528	0.3272	0.16	0.07	0.02	0.0228	0.2972	0.068	0.193	-0.31028	0.44628	0.23	0.19	-0.1424	0.6024	0.695652
FEV1/FVC	Males	cg15594471	-0.95	0.21	0	-1.3616	-0.5384	0.23	0.08	0.004	0.0732	0.3868	-0.21	0.09	0.02	-0.3864	-0.0336	0.245	0.213	-0.17248	0.66248	0.03	0.22	-0.4012	0.4612	-
		cg15628222	-0.82	0.24	0.001	-1.2904	-0.3496	0.2	0.07	0.004	0.0628	0.3372	-0.16	0.07	0.03	-0.2972	-0.0228	0.181	0.223	-0.25608	0.61808	0.02	0.22	-0.4112	0.4512	-
		cg18078387	-0.81	0.21	0	-1.2216	-0.3984	0.2	0.07	0.01	0.0628	0.3372	-0.16	0.07	0.03	-0.2972	-0.0228	0.189	0.206	-0.21476	0.59276	0.03	0.22	-0.4012	0.4612	-
	Females	cg18164362	1.15	0.18	0	0.7972	1.5028	0.21	0.1	0.03	0.014	0.406	0.24	0.12	0.04	0.0048	0.4752	-0.468	0.318	-1.09128	0.15528	-0.22	0.28	-0.7688	0.3288	-
		cg02710571	0.89	0.21	0	0.4784	1.3016	0.33	0.1	0.001	0.134	0.526	0.29	0.13	0.02	0.0352	0.5448	-0.471	0.28	-1.0198	0.0778	-0.18	0.28	-0.7288	0.3688	-
		cg14880800	0.88	0.2	0	0.488	1.272	0.32	0.1	0.002	0.124	0.516	0.28	0.12	0.02	0.0448	0.5152	-0.526	0.274	-1.06304	0.01104	-0.25	0.27	-0.7792	0.2792	-
		cg14654082	-0.91	0.23	0	-1.3608	-0.4592	-0.25	0.09	0.005	-0.4264	-0.0736	0.23	0.11	0.03	0.0144	0.4456	-0.437	0.279	-0.98384	0.10984	-0.21	0.28	-0.7588	0.3388	-
		cg13314614	0.88	0.19	0	0.5076	1.2524	0.22	0.09	0.01	0.0436	0.3964	0.2	0.09	0.04	0.0236	0.3764	-0.437	0.276	-0.97796	0.10396	-0.24	0.28	-0.7888	0.3088	-
		cg26606556	0.94	0.21	0	0.5284	1.3516	0.26	0.1	0.01	0.064	0.456	0.24	0.12	0.04	0.0048	0.4752	-0.457	0.274	-0.99404	0.08004	-0.22	0.27	-0.7492	0.3092	-
		cg17023770	-0.95	0.21	0	-1.3616	-0.5384	-0.27	0.09	0.003	-0.4464	-0.0936	0.25	0.11	0.02	0.0344	0.4656	-0.493	0.274	-1.03004	0.04404	-0.24	0.27	-0.7692	0.2892	-
		cg20015855	0.91	0.22	0	0.4788	1.3412	0.27	0.1	0.01	0.074	0.466	0.25	0.12	0.04	0.0148	0.4852	-0.465	0.292	-1.03732	0.10732	-0.22	0.28	-0.7688	0.3288	-
		cg11763866	-0.81	0.26	0.002	-1.3196	-0.3004	-0.29	0.09	0.001	-0.4664	-0.1136	0.24	0.11	0.04	0.0244	0.4556	-0.46	0.276	-1.00096	0.08096	-0.23	0.28	-0.7788	0.3188	-
*: The symbol "-" denotes CpGs such that propotion of mediation effects cannot be calculated due to opposite direction of associations between direct and indirect effects.

## Sheet: ST 3
Supplement Table 3: Associations of DNAm with expression of mapped genes within 500kbps
Sex	Dependent	CpG site	Estimate	StdErr	tValue	Probt
Males	ALPK1	cg21883115	0.0588748	0.243248	0.24	0.809704
	ANKK1	cg21883115	0.035262	0.376922	0.09	0.925824
	AP1AR	cg21883115	0.386044	0.535125	0.72	0.473889
	ATP11A	cg21883115	0.149457	0.439079	0.34	0.734936
	ATP6V1A	cg21883115	0.0402061	0.390501	0.1	0.91839
	CAPZA1	cg21883115	0.498564	0.301745	1.65	0.104506
	CHCHD5	cg21883115	-0.0931402	0.236011	-0.39	0.69472
	CKAP2L	cg21883115	-0.0882516	0.437734	-0.2	0.841008
	DDX54	cg21883115	0.171088	0.182714	0.94	0.353414
	DTX1	cg21883115	-0.426107	0.283691	-1.5	0.139143
	GRAMD1C	cg21883115	-0.114317	0.557291	-0.21	0.838271
	IL1B	cg21883115	0.109866	0.245452	0.45	0.656295
	IQCD	cg21883115	0.548634	0.58814	0.93	0.355304
	LARP7	cg21883115	0.904785	0.356213	2.54	0.0141119
	LPAR1	cg21883115	0.493012	0.349564	1.41	0.164387
	LRIG2	cg21883115	0.0924905	0.330516	0.28	0.780713
	MCF2L	cg21883115	-0.0110948	0.328958	-0.03	0.973224
	MCF2L_AS	cg21883115	0.383177	0.4748	0.81	0.423326
	MOV10	cg21883115	0.207954	0.348984	0.6	0.553838
	NAA50	cg21883115	0.305309	0.351146	0.87	0.38859
	NCAM1	cg21883115	-0.0676946	0.40144	-0.17	0.866743
	OAS1	cg21883115	0.260389	0.408301	0.64	0.526443
	OAS2	cg21883115	0.26322	0.406892	0.65	0.520541
	OAS3	cg21883115	0.535852	0.635137	0.84	0.402713
	POLR1B	cg21883115	0.0425514	0.282181	0.15	0.880721
	PPM1J	cg21883115	-0.435615	0.503127	-0.87	0.390569
	RASAL1	cg21883115	-0.214703	0.5052	-0.42	0.672707
	RGPD5	cg21883115	0.25759	0.556227	0.46	0.645262
	RGPD8	cg21883115	0.450054	0.480023	0.94	0.352801
	RHOC	cg21883115	0.0707193	0.330554	0.21	0.831429
	RITA1	cg21883115	0.0593284	0.25327	0.23	0.815711
	RPH3A	cg21883115	-0.0682806	0.612436	-0.11	0.911657
	SIDT1	cg21883115	0.324763	0.282128	1.15	0.254948
	SLC16A1	cg21883115	0.261494	0.303037	0.86	0.392148
	SLC16A1_	cg21883115	0.686103	0.374999	1.83	0.0730431
	SLC20A1	cg21883115	0.308955	0.217854	1.42	0.162105
	SPICE1	cg21883115	0.442562	0.423657	1.04	0.301029
	ST7L	cg21883115	0.236203	0.22893	1.03	0.306955
	TIFA	cg21883115	0.460641	0.308451	1.49	0.141375
	TMPRSS5	cg21883115	0.171242	0.397275	0.43	0.668219
	TTC12	cg21883115	0.235094	0.330324	0.71	0.479827
	TTL	cg21883115	0.32808	0.230696	1.42	0.160959
	TUBGCP3	cg21883115	0.189159	0.191589	0.99	0.32806
	ZW10	cg21883115	0.195992	0.21688	0.9	0.370327
	ABHD10	cg16032841	0.104597	0.117947	0.89	0.379263
	ACOXL	cg16032841	-0.302924	0.242994	-1.25	0.218227
	ADD3	cg16032841	0.183078	0.190692	0.96	0.341461
	ALG9	cg16032841	0.14241	0.101745	1.4	0.167547
	ANKRD10	cg16032841	0.128236	0.114253	1.12	0.266856
	ARHGEF7	cg16032841	0.138051	0.0871118	1.58	0.119084
	BUB1	cg16032841	0.154796	0.188981	0.82	0.416464
	C11orf1	cg16032841	0.096184	0.1514	0.64	0.528021
	CARS2	cg16032841	0.0814768	0.0806864	1.01	0.317269
	CD53	cg16032841	0.0653259	0.0682673	0.96	0.343039
	CD96	cg16032841	0.213353	0.125387	1.7	0.0948109
	CEPT1	cg16032841	0.121464	0.143165	0.85	0.400094
	CHI3L2	cg16032841	0.0406724	0.148159	0.27	0.784774
	CTNNAL1	cg16032841	-0.042979	0.171065	-0.25	0.802616
	CUX2	cg16032841	0.0202004	0.2379	0.08	0.932658
	DENND2D	cg16032841	0.176914	0.088365	2	0.0505044
	DOCK4	cg16032841	-0.0229581	0.234806	-0.1	0.922487
	DRAM2	cg16032841	0.0593349	0.0845597	0.7	0.486
	ENPEP	cg16032841	0.206021	0.28563	0.72	0.475814
	EPB41L4	cg16032841	0.476488	0.255614	1.86	0.0679586
	FAM206A	cg16032841	0.071011	0.122098	0.58	0.563356
	FDXACB1	cg16032841	0.259375	0.165376	1.57	0.122854
	GTF3C6	cg16032841	0.0771752	0.0834564	0.92	0.359374
	IKBKAP	cg16032841	0.182565	0.113942	1.6	0.115156
	ING1	cg16032841	0.0837252	0.089816	0.93	0.355549
	LAYN	cg16032841	0.210441	0.184143	1.14	0.258453
	LRIF1	cg16032841	0.0708276	0.171105	0.41	0.680619
	NREP	cg16032841	0.0143856	0.0952051	0.15	0.88048
	PHLDB2	cg16032841	0.250534	0.238248	1.05	0.297861
	PLCXD2	cg16032841	0.2022	0.291907	0.69	0.491712
	PPP2R1B	cg16032841	0.20804	0.0999616	2.08	0.042357
	REV3L	cg16032841	0.185774	0.206074	0.9	0.371484
	RPF2	cg16032841	0.135884	0.112662	1.21	0.23323
	SIK2	cg16032841	0.23561	0.120191	1.96	0.0553297
	SLC16A1	cg16032841	0.144884	0.221431	0.65	0.515797
	XPNPEP1	cg16032841	0.133721	0.0710206	1.88	0.0653208
	ZBED2	cg16032841	-0.504238	0.289555	-1.74	0.0882932
	ALG1L9P	cg15628222	-1.61551	0.795593	-2.03	0.051244
	AP1G1	cg15628222	0.650622	0.336149	1.94	0.0583728
	B3GAT2	cg15628222	-0.0126434	0.675076	-0.02	0.985177
	C10orf35	cg15628222	0.38996	0.441927	0.88	0.381616
	CALN1	cg15628222	0.434202	0.656145	0.66	0.513544
	CDC42EP4	cg15628222	0.0550765	0.259827	0.21	0.832956
	CMTR2	cg15628222	0.690198	0.578581	1.19	0.238317
	COL13A1	cg15628222	-0.912209	0.777132	-1.17	0.245818
	DYSF	cg15628222	-0.00865933	0.414565	-0.02	0.983415
	EIF4E3	cg15628222	0.279104	0.388608	0.72	0.475839
	ENAM	cg15628222	1.36831	1.32488	1.03	0.308792
	ERCC6L	cg15628222	1.15555	1.14499	1.01	0.318036
	FAM122A	cg15628222	0.539107	0.262345	2.05	0.044923
	FAM86C1	cg15628222	0.0387289	0.573016	0.07	0.946373
	FBXO15	cg15628222	1.04959	0.5498	1.91	0.0617816
	FOXP1	cg15628222	0.811526	0.265214	3.06	0.00349726
	FXN	cg15628222	0.896761	0.319465	2.81	0.00702142
	GRSF1	cg15628222	0.54054	0.275891	1.96	0.0554547
	HDAC8	cg15628222	0.631841	0.269039	2.35	0.0226853
	IL18BP	cg15628222	0.64282	0.237138	2.71	0.00907427
	LACTB2	cg15628222	0.674501	0.390662	1.73	0.090184
	LINC00469	cg15628222	2.10525	0.822858	2.56	0.0139491
	LRRC49	cg15628222	0.290941	1.06415	0.27	0.78595
	MAP3K9	cg15628222	1.15625	0.479818	2.41	0.019537
	MCEE	cg15628222	0.191931	0.433887	0.44	0.660069
	MOB1B	cg15628222	0.683137	0.70674	0.97	0.338217
	MPHOSPH1	cg15628222	0.533349	0.371206	1.44	0.156765
	MRPS27	cg15628222	0.555206	0.283728	1.96	0.0557469
	NAGK	cg15628222	-0.169315	0.23553	-0.72	0.47544
	NCOA2	cg15628222	1.1372	0.760048	1.5	0.140642
	NHSL2	cg15628222	0.330524	0.436068	0.76	0.451894
	NUMA1	cg15628222	0.596701	0.270399	2.21	0.0317715
	PAIP2B	cg15628222	1.38851	0.461933	3.01	0.00407036
	PHLPP2	cg15628222	0.953605	0.558426	1.71	0.093663
	PIN4	cg15628222	0.670484	0.527004	1.27	0.208942
	PIP5K1B	cg15628222	0.923462	0.456861	2.02	0.0484079
	PTCD2	cg15628222	1.35658	0.586548	2.31	0.0247225
	PTGER3	cg15628222	0.793825	0.80862	0.98	0.331738
	RGAG4	cg15628222	0.421775	0.448011	0.94	0.350833
	RNF121	cg15628222	0.27497	0.214676	1.28	0.205927
	RPS4X	cg15628222	0.330899	0.306973	1.08	0.286036
	RUFY3	cg15628222	0.992683	0.443555	2.24	0.0295284
	SDK2	cg15628222	0.863953	0.785519	1.1	0.276463
	SMAP1	cg15628222	0.621522	0.240486	2.58	0.0126003
	TJP2	cg15628222	0.693914	0.358989	1.93	0.058694
	TRAM1	cg15628222	0.869768	0.473289	1.84	0.0718213
	UTP3	cg15628222	0.31594	0.277528	1.14	0.260168
	XKR9	cg15628222	-0.0224336	0.979447	-0.02	0.981835
	ZNF19	cg15628222	0.669263	0.444679	1.51	0.138363
	ZNF23	cg15628222	1.17944	0.699693	1.69	0.0978552
	ZNF366	cg15628222	1.1458	0.885644	1.29	0.201581
	ZNF638	cg15628222	0.81774	0.430058	1.9	0.0627883
	ZNF705E	cg15628222	-0.98845	1.04609	-0.94	0.354532
	ZRANB2	cg15628222	0.892601	0.586087	1.52	0.133821
	ABCD3	cg15594471	0.280916	0.222429	1.26	0.212242
	ARHGAP29	cg15594471	0.00612929	0.379464	0.02	0.987176
	ARSK	cg15594471	0.364396	0.230315	1.58	0.119677
	CENPP	cg15594471	0.450601	0.207859	2.17	0.0347722
	CWC15	cg15594471	0.522316	0.133037	3.93	0.000255205
	DCT	cg15594471	-0.3641	0.341749	-1.07	0.29278
	ENDOD1	cg15594471	0.203593	0.135811	1.5	0.139899
	EXOC6	cg15594471	-0.142601	0.190813	-0.75	0.458228
	FAM81B	cg15594471	0.0355634	0.354263	0.1	0.920728
	GPR150	cg15594471	0.177211	0.320673	0.55	0.583088
	IARS	cg15594471	0.454038	0.139296	3.26	0.00197091
	KDM4D	cg15594471	0.546336	0.316595	1.73	0.0905846
	LINC0105	cg15594471	0.101142	0.358433	0.28	0.779959
	MCTP2	cg15594471	-0.15895	0.224088	-0.71	0.481294
	MYOF	cg15594471	-0.0530712	0.242311	-0.22	0.827491
	NOL8	cg15594471	0.391084	0.142036	2.75	0.00810506
	PDP1	cg15594471	0.224883	0.312384	0.72	0.474815
	PLXNC1	cg15594471	-0.221934	0.228059	-0.97	0.334987
	PON2	cg15594471	0.388312	0.160759	2.42	0.0192636
	PPP1R9A	cg15594471	0.315185	0.388421	0.81	0.420877
	PPP4R4	cg15594471	-0.0581257	0.326222	-0.18	0.85946
	RBM12B	cg15594471	0.195695	0.25099	0.78	0.439108
	RFESD	cg15594471	0.354013	0.202044	1.75	0.085642
	RHOBTB3	cg15594471	0.316791	0.291308	1.09	0.28184
	ROR2	cg15594471	0.0220532	0.400524	0.06	0.956357
	SERPINA1	cg15594471	-0.200343	0.123876	-1.62	0.111868
	SESN3	cg15594471	0.0759198	0.23144	0.33	0.744204
	SMARCAD1	cg15594471	0.389306	0.209319	1.86	0.0685645
	SPATA9	cg15594471	0.474271	0.331561	1.43	0.158817
	SPTLC1	cg15594471	0.0677789	0.163161	0.42	0.67955
	SRSF8	cg15594471	0.438712	0.12918	3.4	0.00131668
	TMCC3	cg15594471	-0.111054	0.18308	-0.61	0.546764
	TMEM67	cg15594471	0.447513	0.267132	1.68	0.0998887
	TTC37	cg15594471	0.441201	0.202748	2.18	0.034113
	ABCD2	cg10337540	0.777606	0.509482	1.53	0.133003
	ACLY	cg10337540	0.0706197	0.200884	0.35	0.726601
	ATF4	cg10337540	-0.22133	0.163929	-1.35	0.182813
	BCOR	cg10337540	0.341217	0.318433	1.07	0.28887
	BMP8A	cg10337540	1.21641	0.693198	1.75	0.0926117
	BMP8B	cg10337540	-0.189058	0.441689	-0.43	0.670393
	CACNA1I	cg10337540	0.0342064	0.372444	0.09	0.927176
	CDK13	cg10337540	0.441307	0.297883	1.48	0.144514
	CHD6	cg10337540	0.451261	0.369809	1.22	0.227873
	CLC	cg10337540	-1.11412	0.639411	-1.74	0.0873465
	CNP	cg10337540	-0.587981	0.239588	-2.45	0.0175077
	COG6	cg10337540	0.272174	0.397611	0.68	0.496684
	DAAM2	cg10337540	1.52334	0.735125	2.07	0.0432208
	DHX58	cg10337540	-0.816132	0.341191	-2.39	0.0204064
	DLL3	cg10337540	-0.69833	0.603829	-1.16	0.254888
	DNAJC7	cg10337540	-0.27671	0.139369	-1.99	0.05238
	DYRK1B	cg10337540	0.0353761	0.22557	0.16	0.875986
	EID2	cg10337540	-0.165861	0.211875	-0.78	0.43728
	EID2B	cg10337540	0.582034	0.474259	1.23	0.225256
	EIF1	cg10337540	-0.136403	0.0889632	-1.53	0.131276
	EIF2AK4	cg10337540	0.212827	0.290683	0.73	0.467358
	ENTHD1	cg10337540	0.312177	0.518419	0.6	0.550733
	ERG	cg10337540	0.591663	0.643215	0.92	0.361981
	ETS2	cg10337540	0.414435	0.277484	1.49	0.141338
	FBXO33	cg10337540	0.834541	0.373974	2.23	0.0299804
	FKBP10	cg10337540	0.0178471	0.536743	0.03	0.973615
	FSIP1	cg10337540	1.49899	0.502262	2.98	0.00462352
	GMFG	cg10337540	-0.451569	0.287345	-1.57	0.122127
	GPR176	cg10337540	0.879257	0.589392	1.49	0.145544
	GRAP2	cg10337540	0.0257643	0.190109	0.14	0.892721
	HAP1	cg10337540	-1.47798	0.730051	-2.02	0.0501826
	HEYL	cg10337540	-0.0607261	0.572059	-0.11	0.915885
	HPCAL4	cg10337540	0.0134061	0.490417	0.03	0.978296
	IDO2	cg10337540	-0.512108	0.637724	-0.8	0.42609
	JUP	cg10337540	0.0350172	0.453017	0.08	0.938683
	KAT2A	cg10337540	-0.207121	0.2202	-0.94	0.351258
	KCNH4	cg10337540	-0.70742	0.574893	-1.23	0.224497
	KIF21A	cg10337540	0.188293	0.550854	0.34	0.733863
	KLHL11	cg10337540	1.53683	0.683258	2.25	0.0287566
	LGALS17	cg10337540	0.00624416	0.682807	0.01	0.992743
	LHFP	cg10337540	0.584081	0.593861	0.98	0.330491
	LINC009	cg10337540	0.331203	0.58123	0.57	0.571758
	LPIN3	cg10337540	-0.374457	0.585719	-0.64	0.525426
	MACF1	cg10337540	0.408921	0.363546	1.12	0.265834
	MED29	cg10337540	-0.0529786	0.156418	-0.34	0.7362
	MGAT3	cg10337540	0.490325	0.425204	1.15	0.254121
	MIEF1	cg10337540	-0.0267818	0.234125	-0.11	0.909368
	MOCS1	cg10337540	-0.456556	0.553738	-0.82	0.413423
	MPLKIP	cg10337540	-0.0805352	0.189995	-0.42	0.673401
	N4BP2	cg10337540	0.95583	0.555027	1.72	0.0909893
	NKIRAS2	cg10337540	-0.0737376	0.110689	-0.67	0.508248
	NT5C3B	cg10337540	-0.161469	0.402043	-0.4	0.689609
	OXCT2	cg10337540	0.017259	0.6425	0.03	0.978691
	PABPC4	cg10337540	-0.117046	0.225713	-0.52	0.606265
	PAF1	cg10337540	-0.233086	0.140941	-1.65	0.104196
	PDS5A	cg10337540	0.342311	0.322663	1.06	0.293641
	PLEKHG2	cg10337540	-0.232561	0.272894	-0.85	0.39801
	PPIE	cg10337540	-0.035306	0.258914	-0.14	0.892062
	PPIEL	cg10337540	-0.420813	0.72088	-0.58	0.561913
	RAB5C	cg10337540	0.0593952	0.108391	0.55	0.586057
	RHOH	cg10337540	-0.216147	0.238445	-0.91	0.368859
	RPS16	cg10337540	-0.359833	0.283916	-1.27	0.210661
	RPS19BP	cg10337540	-0.400787	0.232604	-1.72	0.0908226
	SAMD4B	cg10337540	0.112155	0.165928	0.68	0.502084
	SLC2A13	cg10337540	0.632928	0.48818	1.3	0.200525
	SLC8A1_	cg10337540	0.306246	0.750299	0.41	0.685789
	SUGCT	cg10337540	-1.02285	0.454398	-2.25	0.028639
	SUPT5H	cg10337540	-0.177415	0.152312	-1.16	0.24941
	TAB1	cg10337540	-0.0683794	0.199308	-0.34	0.732918
	THBS1	cg10337540	0.683598	0.499239	1.37	0.176797
	THUMPD2	cg10337540	-0.0304372	0.270788	-0.11	0.910937
	TIMM50	cg10337540	-0.1352	0.208505	-0.65	0.519562
	TMEM178	cg10337540	0.0191853	0.589474	0.03	0.974267
	TRIT1	cg10337540	-0.0716683	0.232083	-0.31	0.758704
	TTC25	cg10337540	0.280085	0.52722	0.53	0.597508
	ZFP36	cg10337540	0.284457	0.194362	1.46	0.149339
	ZHX3	cg10337540	0.298775	0.310685	0.96	0.340668
	ZNF385C	cg10337540	-0.471183	0.506165	-0.93	0.356213
	AAK1	cg08288074	-0.0303711	0.243007	-0.12	0.901021
	ANXA4	cg08288074	-0.125253	0.142371	-0.88	0.383032
	AUTS2	cg08288074	0.0242087	0.290037	0.08	0.9338
	CCT2	cg08288074	-0.30593	0.174086	-1.76	0.0847449
	CLEC18A	cg08288074	-0.258745	0.50792	-0.51	0.612655
	DLG3	cg08288074	0.0319134	0.217938	0.15	0.884145
	ERH	cg08288074	-0.179801	0.221931	-0.81	0.421536
	EXD2	cg08288074	-0.14519	0.183265	-0.79	0.431821
	FADD	cg08288074	0.0599803	0.124321	0.48	0.631501
	FRS2	cg08288074	-0.387559	0.271613	-1.43	0.159592
	GMCL1	cg08288074	-0.22084	0.30912	-0.71	0.478166
	HERC4	cg08288074	-0.249802	0.212911	-1.17	0.246033
	HNRNPH3	cg08288074	-0.246202	0.158225	-1.56	0.125769
	KIF23	cg08288074	-0.212064	0.209153	-1.01	0.315316
	LINC0059	cg08288074	0.688033	0.400026	1.72	0.0913852
	LYZ	cg08288074	-0.0996663	0.235241	-0.42	0.673549
	MITF	cg08288074	-0.246269	0.312434	-0.79	0.434143
	MXD1	cg08288074	-0.0513024	0.24107	-0.21	0.832306
	NFAT5	cg08288074	-0.304972	0.418546	-0.73	0.469487
	NOB1	cg08288074	-0.105519	0.142054	-0.74	0.460942
	NQO1	cg08288074	0.0367539	0.26406	0.14	0.88984
	PAQR5	cg08288074	0.615231	0.520344	1.18	0.243562
	PBLD	cg08288074	-0.125526	0.176812	-0.71	0.480912
	PDPR	cg08288074	-0.2572	0.244853	-1.05	0.298379
	PDXDC2P	cg08288074	-0.167118	0.234563	-0.71	0.479363
	PLEKHD1	cg08288074	-0.976488	0.509951	-1.91	0.0613568
	PPFIA1	cg08288074	-0.0252926	0.199183	-0.13	0.899444
	RAB3IP	cg08288074	-0.403534	0.196248	-2.06	0.044794
	RPLP1	cg08288074	-0.178257	0.189699	-0.94	0.351724
	RUFY2	cg08288074	-0.24218	0.263955	-0.92	0.363114
	SIRT1	cg08288074	-0.250828	0.283669	-0.88	0.380642
	SLC39A9	cg08288074	-0.041945	0.14105	-0.3	0.767363
	SLC7A3	cg08288074	-0.431431	0.49083	-0.88	0.384794
	SNRNP27	cg08288074	-0.23774	0.155857	-1.53	0.133227
	WWP2	cg08288074	0.125989	0.0894162	1.41	0.164783
	YEATS4	cg08288074	-0.78195	0.232225	-3.37	0.00143511
	ABHD16A	cg07478918	0.256639	0.353681	0.73	0.471323
	AIF1	cg07478918	-0.419334	0.432208	-0.97	0.336431
	AMN1	cg07478918	1.05245	0.418578	2.51	0.0150578
	APOM	cg07478918	-0.10161	0.422927	-0.24	0.811078
	BAG6	cg07478918	-0.197617	0.172721	-1.14	0.257806
	C2	cg07478918	-0.270939	0.527426	-0.51	0.609638
	C4A	cg07478918	0.344379	0.830395	0.41	0.680088
	C4B	cg07478918	1.38268	1.26113	1.1	0.278274
	C6orf25	cg07478918	-0.303587	0.499264	-0.61	0.545788
	C6orf47	cg07478918	0.12726	0.192321	0.66	0.511083
	C6orf48	cg07478918	-0.0545901	0.384548	-0.14	0.887661
	CDK5RAP1	cg07478918	0.564805	0.25843	2.19	0.0333772
	CFB	cg07478918	-0.777292	1.11948	-0.69	0.490893
	CLIC1	cg07478918	-0.33464	0.284913	-1.17	0.245533
	CLUHP3	cg07478918	0.745439	0.542071	1.38	0.174975
	CSNK2B	cg07478918	0.336482	0.28243	1.19	0.238913
	CYP21A2	cg07478918	1.22862	1.15502	1.06	0.295178
	DDAH2	cg07478918	-0.307414	0.283126	-1.09	0.282582
	DENND5B	cg07478918	1.54197	0.608383	2.53	0.0143093
	DMD	cg07478918	1.59542	0.876308	1.82	0.0751737
	DRG1	cg07478918	0.0055337	0.274092	0.02	0.98397
	DTD2	cg07478918	1.10922	0.433827	2.56	0.0135215
	DXO	cg07478918	0.145658	0.344903	0.42	0.674536
	EHMT2	cg07478918	0.209357	0.305887	0.68	0.496745
	EIF4ENIF	cg07478918	0.200742	0.238395	0.84	0.403612
	ELP4	cg07478918	0.262072	0.304083	0.86	0.392731
	GPANK1	cg07478918	-0.174783	0.250725	-0.7	0.488841
	GPR33	cg07478918	-0.345799	1.04075	-0.33	0.741861
	H3F3C	cg07478918	0.122975	0.34231	0.36	0.720862
	HEATR5A	cg07478918	1.22274	0.612789	2	0.0512538
	HECTD1	cg07478918	1.11139	0.497541	2.23	0.0298255
	HSPA1A	cg07478918	-0.69446	0.39001	-1.78	0.0808166
	HSPA1B	cg07478918	-0.515992	0.570156	-0.91	0.369639
	HSPA1L	cg07478918	0.276308	0.241473	1.14	0.257756
	HSPH1	cg07478918	0.279654	0.496187	0.56	0.575445
	KLF13	cg07478918	0.693494	0.367244	1.89	0.0645604
	LIMK2	cg07478918	0.167117	0.358298	0.47	0.642864
	LSM2	cg07478918	-0.155636	0.319991	-0.49	0.628744
	LY6G5B	cg07478918	0.550568	0.344973	1.6	0.116555
	LY6G5C	cg07478918	0.288075	0.358945	0.8	0.425881
	LY6G6C	cg07478918	0.524526	0.873195	0.6	0.551055
	LY6G6F	cg07478918	-0.459585	0.667782	-0.69	0.494429
	MSH5	cg07478918	0.356861	0.514096	0.69	0.490736
	NELFE	cg07478918	-0.239616	0.247235	-0.97	0.33694
	NEU1	cg07478918	-0.00122005	0.197958	-0.01	0.995106
	NRG1	cg07478918	0.400303	0.672149	0.6	0.554054
	NUBPL	cg07478918	1.13957	0.422049	2.7	0.0093324
	OSBPL10	cg07478918	0.673077	0.539597	1.25	0.21785
	OTUD7A	cg07478918	-0.985381	0.864328	-1.14	0.261217
	PATZ1	cg07478918	0.454947	0.237831	1.91	0.0612746
	PDZD2	cg07478918	1.47709	0.879304	1.68	0.0992272
	PIK3IP1	cg07478918	0.4552	0.394121	1.15	0.253381
	PISD	cg07478918	0.265182	0.280327	0.95	0.348538
	PPP1R17	cg07478918	0.706775	0.724375	0.98	0.333909
	PRRC2A	cg07478918	0.120153	0.209554	0.57	0.568862
	RNF185	cg07478918	-0.0242162	0.158226	-0.15	0.878952
	SAPCD1	cg07478918	-1.29118	0.772189	-1.67	0.100751
	SAPCD1_A	cg07478918	-0.170743	0.611882	-0.28	0.781317
	SERINC2	cg07478918	-0.758316	0.623053	-1.22	0.229063
	SFI1	cg07478918	0.522195	0.291897	1.79	0.0794449
	SKIV2L	cg07478918	0.109948	0.18833	0.58	0.561875
	SNRNP40	cg07478918	0.181192	0.266267	0.68	0.499214
	SNTA1	cg07478918	0.524847	0.388182	1.35	0.182207
	STK19	cg07478918	0.323738	0.203808	1.59	0.118248
	STT3B	cg07478918	0.968734	0.465831	2.08	0.0425111
	TNXA	cg07478918	-1.33887	1.13135	-1.18	0.250516
	TNXB	cg07478918	0.689309	0.448872	1.54	0.130688
	TSHZ3	cg07478918	0.693509	0.406886	1.7	0.0942693
	VARS	cg07478918	-0.0303292	0.311182	-0.1	0.922732
	VWA7	cg07478918	-0.0326231	0.474551	-0.07	0.945456
	ZBTB12	cg07478918	0.821599	0.402106	2.04	0.0461114
	ZCCHC17	cg07478918	0.404868	0.3196	1.27	0.210873
	ZEB1	cg07478918	1.56564	0.636466	2.46	0.0172587
	ZNF267	cg07478918	0.997002	0.738581	1.35	0.182899
	ZNF720	cg07478918	0.994856	0.399648	2.49	0.0160355
	ZNF860	cg07478918	1.3939	0.940318	1.48	0.144278
	ABCA7	cg06710672	-0.265899	0.157302	-1.69	0.096943
	ABR	cg06710672	-0.185651	0.0791388	-2.35	0.0228298
	ACAP3	cg06710672	-0.183536	0.143301	-1.28	0.205958
	ADAP1	cg06710672	-0.277151	0.172578	-1.61	0.114343
	ADARB2	cg06710672	0.107161	0.900249	0.12	0.905858
	AGRN	cg06710672	-0.0119546	0.275742	-0.04	0.965585
	ANKRD65	cg06710672	-0.390204	0.39832	-0.98	0.333633
	AP2A2	cg06710672	-0.174284	0.0953694	-1.83	0.0733709
	ARID3A	cg06710672	-0.136654	0.130952	-1.04	0.301527
	ATP5D	cg06710672	-0.271663	0.191454	-1.42	0.161881
	AURKAIP1	cg06710672	-0.198552	0.157646	-1.26	0.213481
	B3GALT6	cg06710672	-0.250692	0.139981	-1.79	0.0791296
	BAIAP3	cg06710672	-0.154176	0.262382	-0.59	0.559344
	BRD9	cg06710672	-0.128852	0.103426	-1.25	0.218409
	C19orf24	cg06710672	-0.202046	0.178969	-1.13	0.264104
	C1orf159	cg06710672	-0.0636409	0.148391	-0.43	0.669786
	C20orf20	cg06710672	-0.374761	0.402121	-0.93	0.356329
	C7orf50	cg06710672	0.0353222	0.153428	0.23	0.818824
	CACNA1H	cg06710672	-0.141019	0.25202	-0.56	0.578185
	CCNL2	cg06710672	-0.0812234	0.118057	-0.69	0.49451
	CHID1	cg06710672	-0.0471392	0.111055	-0.42	0.672977
	CIRBP	cg06710672	-0.060001	0.0948016	-0.63	0.529565
	CIRBP_AS	cg06710672	-0.43792	0.351351	-1.25	0.218799
	CLPTM1L	cg06710672	-0.126737	0.0766189	-1.65	0.104127
	CNN2	cg06710672	-0.181235	0.0970766	-1.87	0.0675545
	COX19	cg06710672	-0.1107	0.10892	-1.02	0.314173
	CPSF3L	cg06710672	-0.130997	0.111782	-1.17	0.24658
	CRK	cg06710672	-0.18444	0.170338	-1.08	0.2839
	CTBP1	cg06710672	-0.14269	0.0970625	-1.47	0.147564
	CTBP1_AS	cg06710672	0.00429469	0.166663	0.03	0.97954
	DGKQ	cg06710672	-0.118612	0.159938	-0.74	0.461658
	DVL1	cg06710672	-0.217485	0.126139	-1.72	0.0906183
	ERC1	cg06710672	-0.172665	0.168193	-1.03	0.309366
	FAM132A	cg06710672	-0.137305	0.250265	-0.55	0.585601
	FGFRL1	cg06710672	-0.178167	0.175475	-1.02	0.314644
	FKBP1A	cg06710672	-0.132532	0.0828413	-1.6	0.115696
	GAK	cg06710672	-0.131393	0.0820655	-1.6	0.11542
	GET4	cg06710672	-0.196606	0.200684	-0.98	0.331783
	GPR146	cg06710672	0.218132	0.210668	1.04	0.30526
	GPX4	cg06710672	-0.111706	0.12519	-0.89	0.376345
	GRIN3B	cg06710672	-0.499418	0.320709	-1.56	0.1256
	GTPBP4	cg06710672	-0.0947719	0.135853	-0.7	0.48853
	HES4	cg06710672	0.00477712	0.36683	0.01	0.98966
	IDI1	cg06710672	-0.0503719	0.213608	-0.24	0.814503
	IDI2_AS1	cg06710672	0.22952	0.401961	0.57	0.571042
	IDUA	cg06710672	-0.154837	0.162309	-0.95	0.344514
	ISG15	cg06710672	-0.0315557	0.366103	-0.09	0.931644
	KISS1R	cg06710672	-0.160081	0.332829	-0.48	0.632595
	KLHL17	cg06710672	-0.10414	0.144698	-0.72	0.474931
	LARP4B	cg06710672	-0.145253	0.135387	-1.07	0.288281
	LMF1	cg06710672	-0.119518	0.165367	-0.72	0.473075
	MAEA	cg06710672	-0.152965	0.114189	-1.34	0.186211
	MED16	cg06710672	-0.0987266	0.138108	-0.71	0.477898
	MIDN	cg06710672	-0.182288	0.108127	-1.69	0.0978149
	MRPL20	cg06710672	-0.124921	0.116376	-1.07	0.288038
	MUM1	cg06710672	-0.149747	0.113439	-1.32	0.192595
	MXRA8	cg06710672	0.27167	0.318693	0.85	0.397949
	MYO1C	cg06710672	-0.189066	0.126591	-1.49	0.141344
	NDUFS7	cg06710672	-0.135487	0.153408	-0.88	0.381203
	NOC2L	cg06710672	-0.0817252	0.106984	-0.76	0.448378
	NXN	cg06710672	0.57162	0.308347	1.85	0.0694416
	PLEKHN1	cg06710672	-0.324755	0.250985	-1.29	0.201411
	POLR2E	cg06710672	-0.168322	0.106751	-1.58	0.120912
	PSMF1	cg06710672	0.028939	0.0755321	0.38	0.703182
	PUSL1	cg06710672	-0.257062	0.12953	-1.98	0.0524795
	R3HDM4	cg06710672	-0.0627513	0.100044	-0.63	0.533247
	RAD52	cg06710672	-0.145796	0.178193	-0.82	0.416981
	RNF212	cg06710672	-0.281009	0.25065	-1.12	0.267387
	RSPO4	cg06710672	-0.864959	0.52472	-1.65	0.105936
	SBNO2	cg06710672	-0.148806	0.121565	-1.22	0.226438
	SCNN1D	cg06710672	-0.0870587	0.217793	-0.4	0.690991
	SDCBP2	cg06710672	0.0416397	0.156772	0.27	0.791592
	SDCBP2_A	cg06710672	-0.0659614	0.152751	-0.43	0.667656
	SDF4	cg06710672	-0.131215	0.0828265	-1.58	0.119207
	SLC12A7	cg06710672	-0.176325	0.216291	-0.82	0.418666
	SLC26A1	cg06710672	-0.00301652	0.306081	-0.01	0.992175
	SLC6A19	cg06710672	0.140667	0.437009	0.32	0.749771
	SNPH	cg06710672	-0.02084	0.152305	-0.14	0.891693
	SNTG2	cg06710672	-0.630569	0.338008	-1.87	0.0686328
	SOX8	cg06710672	-0.247799	0.232302	-1.07	0.29103
	SPON2	cg06710672	0.0615659	0.240484	0.26	0.798955
	STK11	cg06710672	-0.176394	0.107463	-1.64	0.106742
	SUN1	cg06710672	-0.0661134	0.190117	-0.35	0.72943
	TAS1R3	cg06710672	0.27871	0.273179	1.02	0.312334
	TERT	cg06710672	0.0892079	0.411558	0.22	0.829356
	TIMM22	cg06710672	-0.18393	0.113983	-1.61	0.112652
	TMED11P	cg06710672	-0.383918	0.3517	-1.09	0.283993
	TMEM175	cg06710672	-0.05852	0.108699	-0.54	0.592622
	TMEM259	cg06710672	-0.207578	0.116674	-1.78	0.0810627
	TNFRSF4	cg06710672	-0.02148	0.251777	-0.09	0.93234
	TOLLIP	cg06710672	-0.155951	0.0623908	-2.5	0.0156279
	TOLLIP_A	cg06710672	0.365224	0.20363	1.79	0.078698
	TPSAB1	cg06710672	-0.0680637	0.469129	-0.15	0.885292
	TPSB2	cg06710672	0.0264398	0.500499	0.05	0.95817
	TRIP13	cg06710672	-0.544798	0.24868	-2.19	0.0329749
	TTLL10	cg06710672	0.24084	0.395068	0.61	0.545324
	TUSC5	cg06710672	-0.184611	0.425194	-0.43	0.666143
	UBE2I	cg06710672	-0.15557	0.0854829	-1.82	0.0745324
	UVSSA	cg06710672	-0.00519801	0.20785	-0.03	0.980144
	WDR18	cg06710672	-0.139059	0.167563	-0.83	0.410395
	WDR37	cg06710672	-0.140407	0.145382	-0.97	0.338627
	WNK1	cg06710672	-0.055424	0.212213	-0.26	0.794992
	YWHAE	cg06710672	-0.164804	0.0699054	-2.36	0.0221952
	ZFAND2A	cg06710672	-0.166008	0.165154	-1.01	0.319467
	IMPG2	cg00612625	0.990924	0.531684	1.86	0.0681194
	ARHGAP42	cg00612625	0.860247	0.469304	1.83	0.0727556
	FIS1	cg00612625	-0.310813	0.171397	-1.81	0.0755417
	NANS	cg00612625	-0.299898	0.170608	-1.76	0.0846636
	PDCL3	cg00612625	-0.315766	0.191977	-1.64	0.106041
	AP1S1	cg00612625	-0.318518	0.203078	-1.57	0.122841
	GGACT	cg00612625	-0.329271	0.216064	-1.52	0.13358
	TBC1D2	cg00612625	-0.243475	0.170861	-1.42	0.160135
	VPS13B	cg00612625	0.448631	0.336212	1.33	0.187896
	SPATA41	cg00612625	-0.385888	0.303293	-1.27	0.208916
	DNAJB14	cg00612625	0.608889	0.497748	1.22	0.226736
	WDR25	cg00612625	-0.200912	0.166105	-1.21	0.231922
	ZMAT1	cg00612625	0.641448	0.53486	1.2	0.235854
	SENP7	cg00612625	0.550816	0.467862	1.18	0.244435
	ASB7	cg00612625	0.351246	0.298816	1.18	0.245166
	SPAG1	cg00612625	0.435756	0.374146	1.16	0.249469
	DAPP1	cg00612625	0.394745	0.344193	1.15	0.256684
	ARMCX6	cg00612625	-0.191189	0.16858	-1.13	0.261947
	COL26A1	cg00612625	-0.942596	0.856775	-1.1	0.278562
	ANP32B	cg00612625	-0.168084	0.157387	-1.07	0.290469
	FBXO43	cg00612625	0.672157	0.639126	1.05	0.301938
	CNNM1	cg00612625	0.641165	0.661819	0.97	0.337506
	LAMTOR3	cg00612625	0.294595	0.308335	0.96	0.343778
	ZNHIT1	cg00612625	-0.18353	0.199641	-0.92	0.362182
	GOT1	cg00612625	-0.182504	0.200651	-0.91	0.36725
	SLC25A29	cg00612625	-0.238566	0.289009	-0.83	0.412879
	PLOD3	cg00612625	-0.136758	0.172244	-0.79	0.430816
	PCCA	cg00612625	-0.133814	0.173569	-0.77	0.444223
	ARMCX3	cg00612625	0.190021	0.264466	0.72	0.475659
	CDC14A	cg00612625	0.311666	0.44132	0.71	0.483207
	LONRF2	cg00612625	-0.402271	0.583478	-0.69	0.495228
	CERS3	cg00612625	-0.37716	0.554081	-0.68	0.499205
	COX6C	cg00612625	-0.268547	0.410786	-0.65	0.516159
	VCAM1	cg00612625	-0.325576	0.507395	-0.64	0.525273
	BEGAIN	cg00612625	-0.506978	0.859908	-0.59	0.558031
	FAM172BP	cg00612625	0.276459	0.496022	0.56	0.579932
	WARS	cg00612625	0.141432	0.28313	0.5	0.619512
	GAS2L3	cg00612625	0.300543	0.610878	0.49	0.624841
	ADAMTS17	cg00612625	0.20147	0.410215	0.49	0.6254
	ASCC3	cg00612625	0.148158	0.30204	0.49	0.625826
	ARMCX4	cg00612625	0.16902	0.379894	0.44	0.658228
	PRKXP1	cg00612625	0.273812	0.641599	0.43	0.671347
	RTCA	cg00612625	0.0666692	0.191251	0.35	0.728801
	CHST10	cg00612625	0.0839624	0.270056	0.31	0.757114
	SERPINE1	cg00612625	0.114022	0.371714	0.31	0.760262
	CORO2A	cg00612625	-0.0551838	0.191301	-0.29	0.774137
	YY1	cg00612625	0.0566345	0.199114	0.28	0.777208
	DDIT4L	cg00612625	-0.191404	0.694007	-0.28	0.7842
	TMEM133	cg00612625	-0.11456	0.470518	-0.24	0.808633
	POLR2K	cg00612625	-0.0936352	0.499239	-0.19	0.851955
	ARMCX2	cg00612625	-0.041221	0.23047	-0.18	0.858746
	AFF3	cg00612625	0.0582074	0.350853	0.17	0.868877
	GPR88	cg00612625	0.0651163	0.532987	0.12	0.903605
	TRIM14	cg00612625	0.024607	0.249266	0.1	0.921742
	ARMCX1	cg00612625	0.0213034	0.364247	0.06	0.953586
	H2AFZ	cg00612625	-0.00122911	0.193313	-0.01	0.994951
	CLDN15	cg00612625	0.000916479	0.181386	0.01	0.995988
	ALOX5AP	cg00509207	-0.184952	0.2686	-0.69	0.494149
	AQP1	cg00509207	-0.288385	0.389996	-0.74	0.462955
	ARHGAP11	cg00509207	0.530135	0.358879	1.48	0.145654
	ASXL1	cg00509207	0.369021	0.234009	1.58	0.120871
	BCKDK	cg00509207	-0.179924	0.179154	-1	0.319884
	BCL7C	cg00509207	-0.223105	0.359429	-0.62	0.537494
	C20orf20	cg00509207	-0.00608967	0.669225	-0.01	0.992779
	CAPN13	cg00509207	-0.375824	0.610014	-0.62	0.54124
	CAPRIN2	cg00509207	0.513049	0.353146	1.45	0.152288
	CCHCR1	cg00509207	-0.129005	0.226868	-0.57	0.572051
	COMMD7	cg00509207	-0.200811	0.199981	-1	0.319956
	CTF1	cg00509207	-0.880718	0.621532	-1.42	0.16256
	DDR1	cg00509207	-0.259901	0.295553	-0.88	0.383246
	DDX11	cg00509207	1.44773	0.703202	2.06	0.0445425
	DDX11_AS	cg00509207	-0.141427	0.504163	-0.28	0.780312
	DMD	cg00509207	0.395084	0.659751	0.6	0.552219
	DUSP18	cg00509207	0.618772	0.28769	2.15	0.0361579
	FAN1	cg00509207	0.332153	0.316453	1.05	0.29875
	FBXL19	cg00509207	0.0696226	0.22144	0.31	0.754469
	FBXL19_A	cg00509207	0.454825	0.533443	0.85	0.397779
	FUS	cg00509207	0.0528827	0.16609	0.32	0.751459
	G2E3	cg00509207	0.743257	0.493878	1.5	0.13839
	GAL3ST1	cg00509207	-0.217562	0.517807	-0.42	0.676412
	GALNT14	cg00509207	-0.424848	0.495253	-0.86	0.394917
	GOLGA8H	cg00509207	0.525213	0.936683	0.56	0.579298
	GRIK1_AS	cg00509207	0.748594	0.641126	1.17	0.250852
	GTF2H4	cg00509207	-0.31968	0.769482	-0.42	0.681664
	HCG27	cg00509207	0.0778257	0.316579	0.25	0.806779
	HLA_B	cg00509207	-0.0733263	0.261498	-0.28	0.780277
	HLA_C	cg00509207	-0.169361	0.435172	-0.39	0.698732
	HMGB1	cg00509207	0.490463	0.32748	1.5	0.14026
	HSD3B7	cg00509207	-0.127161	0.332378	-0.38	0.703592
	IPO8	cg00509207	0.641672	0.295449	2.17	0.0344495
	ITGAM	cg00509207	0.340648	0.237231	1.44	0.15701
	KAT8	cg00509207	-0.0982289	0.152381	-0.64	0.522003
	KATNAL1	cg00509207	0.82341	0.349102	2.36	0.0221347
	KIF3B	cg00509207	0.629043	0.261391	2.41	0.0196934
	LAPTM5	cg00509207	-0.0850344	0.119556	-0.71	0.480105
	LCLAT1	cg00509207	0.492991	0.310799	1.59	0.118756
	LINC0042	cg00509207	0.155673	0.320377	0.49	0.629076
	LINC0105	cg00509207	0.482956	0.585088	0.83	0.414712
	MATN1	cg00509207	0.741426	0.605107	1.23	0.226574
	MATN1_AS	cg00509207	-0.0393885	0.3086	-0.13	0.898929
	MORC2	cg00509207	0.149337	0.21884	0.68	0.498012
	MORC2_AS	cg00509207	-0.0386296	0.422372	-0.09	0.92748
	MTMR10	cg00509207	0.808276	0.41541	1.95	0.0571018
	MYO1D	cg00509207	0.702217	0.378096	1.86	0.0689442
	ORAI3	cg00509207	-0.150343	0.268598	-0.56	0.578065
	OSBP2	cg00509207	-0.113716	0.403994	-0.28	0.779459
	PES1	cg00509207	-0.0455129	0.221281	-0.21	0.837845
	POU5F1	cg00509207	-0.01994	0.624587	-0.03	0.974659
	PRSS36	cg00509207	0.0678144	0.342664	0.2	0.843892
	PRSS53	cg00509207	0.101874	0.325879	0.31	0.755825
	PRSS8	cg00509207	1.43175	0.545479	2.62	0.0123179
	PSORS1C3	cg00509207	-0.34472	0.90388	-0.38	0.704893
	PYCARD	cg00509207	-0.394216	0.28237	-1.4	0.168618
	SCFD1	cg00509207	0.352072	0.221894	1.59	0.11865
	SEC14L4	cg00509207	1.24708	0.706066	1.77	0.0832248
	SEC14L6	cg00509207	-0.7555	0.58728	-1.29	0.20752
	SETD1A	cg00509207	0.237496	0.217646	1.09	0.280215
	SLC35E4	cg00509207	-0.0185641	0.285476	-0.07	0.9484
	STX1B	cg00509207	-0.101933	0.375227	-0.27	0.786961
	STX4	cg00509207	-0.0931586	0.136581	-0.68	0.498218
	SVILP1	cg00509207	0.191409	0.68306	0.28	0.780418
	TAB3	cg00509207	1.02783	0.453554	2.27	0.0276302
	TCF19	cg00509207	0.109162	0.260754	0.42	0.677203
	TCN2	cg00509207	0.0139158	0.415998	0.03	0.973442
	USPL1	cg00509207	0.271649	0.325444	0.83	0.407705
	VARS2	cg00509207	-0.0991783	0.274461	-0.36	0.719297
	VKORC1	cg00509207	-0.102732	0.263233	-0.39	0.697932
	WRN	cg00509207	0.794692	0.404909	1.96	0.0550476
	ZNF438	cg00509207	0.171208	0.231179	0.74	0.462275
	ZNF646	cg00509207	0.209012	0.188453	1.11	0.272491
	ZNF668	cg00509207	0.075706	0.297332	0.25	0.800022
Females	ADAM15	cg00386338	0.0496361	0.158188	0.31	0.754477
	CKS1B	cg00386338	-0.423977	0.184995	-2.29	0.0244483
	CLK2	cg00386338	-0.141481	0.127591	-1.11	0.270693
	CNKSR3	cg00386338	-0.164261	0.472764	-0.35	0.729298
	DCST1	cg00386338	-0.35017	0.338334	-1.03	0.303795
	DCST2	cg00386338	-0.140265	0.214228	-0.65	0.514439
	DPM3	cg00386338	-0.191626	0.19341	-0.99	0.324675
	EFNA1	cg00386338	-0.165052	0.290521	-0.57	0.571485
	EFNA3	cg00386338	0.0419688	0.190687	0.22	0.826339
	EFNA4	cg00386338	0.00456454	0.118128	0.04	0.96927
	FAM189B	cg00386338	-0.105852	0.155934	-0.68	0.499135
	FDPS	cg00386338	-0.119192	0.12176	-0.98	0.330468
	FLAD1	cg00386338	-0.249735	0.140386	-1.78	0.0789141
	GBA	cg00386338	0.0927873	0.139217	0.67	0.506944
	GBAP1	cg00386338	-0.162717	0.222146	-0.73	0.465941
	HCN3	cg00386338	-0.564314	0.226577	-2.49	0.0147463
	INSIG1	cg00386338	-0.15872	0.187607	-0.85	0.399973
	KCNN3	cg00386338	-0.483224	0.36867	-1.31	0.193656
	KRTCAP2	cg00386338	-0.366482	0.189774	-1.93	0.0568786
	MME	cg00386338	0.115119	0.23993	0.48	0.632631
	MTX1	cg00386338	-0.0576233	0.138582	-0.42	0.678626
	MUC1	cg00386338	-0.363611	0.2983	-1.22	0.226318
	PAXIP1	cg00386338	-0.165246	0.218025	-0.76	0.450643
	PAXIP1_	cg00386338	-0.583834	0.214976	-2.72	0.00804259
	PBXIP1	cg00386338	0.122259	0.148749	0.82	0.413479
	PLCH1	cg00386338	-0.65272	0.455352	-1.43	0.155833
	PMVK	cg00386338	-0.229866	0.154763	-1.49	0.141259
	PYGO2	cg00386338	-0.199525	0.140982	-1.42	0.160735
	SCAF8	cg00386338	-0.0400492	0.284205	-0.14	0.888277
	SCAMP3	cg00386338	-0.160154	0.166716	-0.96	0.339522
	SHC1	cg00386338	-0.114549	0.132141	-0.87	0.388513
	SLC50A1	cg00386338	-0.221073	0.133358	-1.66	0.101147
	SPRY3	cg00386338	-0.148	0.239548	-0.62	0.538379
	THBS3	cg00386338	-0.224982	0.141064	-1.59	0.114536
	TMLHE	cg00386338	0.193706	0.12382	1.56	0.121525
	TRIM46	cg00386338	-0.49931	0.231896	-2.15	0.0342075
	ZBTB7B	cg00386338	-0.0222142	0.122757	-0.18	0.856839
	ABCD2	cg00647820	-0.270156	0.33169	-0.81	0.417699
	ACLY	cg00647820	-0.232407	0.160717	-1.45	0.151925
	ATP6AP2	cg00647820	-0.222301	0.141936	-1.57	0.121107
	BCOR	cg00647820	-0.276237	0.208156	-1.33	0.188124
	BMF	cg00647820	-0.22137	0.112062	-1.98	0.0515433
	BMP8B	cg00647820	-0.182017	0.237365	-0.77	0.445363
	BUB1B	cg00647820	-0.211102	0.290489	-0.73	0.469471
	CACNA1I	cg00647820	-0.243992	0.195416	-1.25	0.215331
	CAP1	cg00647820	-0.160354	0.0936987	-1.71	0.0907458
	CDK13	cg00647820	-0.250848	0.167935	-1.49	0.13904
	CHD6	cg00647820	-0.257469	0.224671	-1.15	0.255095
	CHRNA9	cg00647820	-0.745861	0.309881	-2.41	0.0196736
	CLC	cg00647820	-0.109042	0.34775	-0.31	0.754639
	CNP	cg00647820	-0.172169	0.111404	-1.55	0.126041
	COG6	cg00647820	-0.212586	0.237335	-0.9	0.372993
	CXorf38	cg00647820	-0.21119	0.171382	-1.23	0.221325
	DHX58	cg00647820	0.044714	0.119299	0.37	0.70876
	DNAJC7	cg00647820	-0.112699	0.094064	-1.2	0.234285
	DYRK1B	cg00647820	-0.106728	0.107939	-0.99	0.325642
	EID2	cg00647820	-0.137727	0.142608	-0.97	0.336964
	EID2B	cg00647820	-0.113926	0.200369	-0.57	0.571177
	EIF1B	cg00647820	-0.16351	0.0660867	-2.47	0.0153918
	EIF2AK4	cg00647820	-0.260696	0.169066	-1.54	0.126883
	ENTHD1	cg00647820	-0.129104	0.293946	-0.44	0.662062
	ENTPD3	cg00647820	-0.00054558	0.175958	0	0.997534
	ERG	cg00647820	-0.231783	0.337484	-0.69	0.494148
	ETS2	cg00647820	-0.21848	0.165451	-1.32	0.190294
	FAM83F	cg00647820	-0.0922092	0.291578	-0.32	0.752622
	FBL	cg00647820	-0.0501691	0.124784	-0.4	0.688682
	FCGBP	cg00647820	-0.335255	0.240356	-1.39	0.16679
	FSIP1	cg00647820	-0.342662	0.290254	-1.18	0.241321
	GHDC	cg00647820	-0.0803652	0.11542	-0.7	0.488195
	GPR176	cg00647820	0.657845	0.378777	1.74	0.0882393
	GRAP2	cg00647820	-0.046454	0.143466	-0.32	0.746905
	HEYL	cg00647820	-0.185403	0.319894	-0.58	0.563871
	HPCAL4	cg00647820	-0.577368	0.223631	-2.58	0.0115853
	KAT2A	cg00647820	-0.058529	0.133457	-0.44	0.66212
	KCNH4	cg00647820	-0.147527	0.277786	-0.53	0.596911
	KLHL11	cg00647820	-0.0955044	0.403539	-0.24	0.813505
	LGALS17	cg00647820	-0.223816	0.337344	-0.66	0.509243
	LHFP	cg00647820	0.177525	0.316431	0.56	0.57639
	LINC009	cg00647820	-0.58395	0.304096	-1.92	0.0587837
	LRFN2	cg00647820	-0.139234	0.398178	-0.35	0.727588
	MFSD2A	cg00647820	-0.0403983	0.141345	-0.29	0.775733
	MPLKIP	cg00647820	-0.140708	0.0860246	-1.64	0.105694
	MYCL	cg00647820	-0.0884397	0.141841	-0.62	0.534658
	N4BP2	cg00647820	-0.344926	0.315657	-1.09	0.277676
	NKIRAS2	cg00647820	-0.145465	0.0822811	-1.77	0.0807524
	OXCT2	cg00647820	-0.109434	0.341006	-0.32	0.749275
	PABPC4	cg00647820	-0.120735	0.117173	-1.03	0.305816
	PAK6	cg00647820	-0.129284	0.292019	-0.44	0.659146
	PPIE	cg00647820	-0.277679	0.139442	-1.99	0.0497314
	PPIEL	cg00647820	-0.145064	0.264594	-0.55	0.58499
	PSMC4	cg00647820	-0.134355	0.107266	-1.25	0.213892
	RAB5C	cg00647820	-0.13386	0.0832181	-1.61	0.111513
	RBM47	cg00647820	-0.241835	0.24308	-0.99	0.322687
	RHOH	cg00647820	-0.20544	0.152821	-1.34	0.182508
	RPL14	cg00647820	0.0116913	0.13999	0.08	0.933643
	SLC2A13	cg00647820	-0.195047	0.26101	-0.75	0.457009
	SLC8A1	cg00647820	-0.258642	0.223217	-1.16	0.249901
	SLC8A1_	cg00647820	0.179022	0.303298	0.59	0.5571
	SRP14	cg00647820	-0.0993976	0.128319	-0.77	0.440769
	SRP14_A	cg00647820	-0.171547	0.190169	-0.9	0.369626
	STAT3	cg00647820	-0.203382	0.141773	-1.43	0.155171
	STAT5A	cg00647820	-0.180663	0.112229	-1.61	0.111244
	STAT5B	cg00647820	-0.199972	0.118843	-1.68	0.096201
	SUGCT	cg00647820	-0.178403	0.255635	-0.7	0.48725
	TNRC6B	cg00647820	-0.228017	0.184736	-1.23	0.220581
	TRIT1	cg00647820	-0.213137	0.129918	-1.64	0.104675
	TTC25	cg00647820	0.564809	0.222228	2.54	0.0128952
	ZMAT4	cg00647820	0.377743	0.4155	0.91	0.366157
	ZNF385C	cg00647820	0.239566	0.306042	0.78	0.436034
	ZNF546	cg00647820	-0.0314264	0.226536	-0.14	0.890003
	SDCBP2	cg06344195	-0.137099	0.222889	-0.62	0.540171
	AMZ2P1	cg02389067	0.0171904	0.273996	0.06	0.950125
	ARHGEF9	cg02389067	-0.254439	0.254786	-1	0.320873
	ATG4C	cg02389067	0.0971388	0.235725	0.41	0.681339
	DOCK7	cg02389067	0.0848236	0.330268	0.26	0.797943
	EHBP1	cg02389067	-0.0919827	0.251774	-0.37	0.715788
	GNA13	cg02389067	0.373193	0.333689	1.12	0.266629
	HRASLS5	cg02389067	0.100908	0.577808	0.17	0.861788
	KHDRBS2	cg02389067	0.283296	0.482532	0.59	0.558747
	LGALS12	cg02389067	0.34325	0.295295	1.16	0.248406
	LRRC37A3	cg02389067	0.019556	0.255844	0.08	0.939255
	MON2	cg02389067	0.0481338	0.280044	0.17	0.863951
	MYT1	cg02389067	-0.0676592	0.440497	-0.15	0.878614
	OTX1	cg02389067	0.222264	0.359978	0.62	0.538637
	PCMTD2	cg02389067	0.309743	0.380809	0.81	0.418326
	PPM1H	cg02389067	0.114754	0.282419	0.41	0.685549
	RGS9	cg02389067	-0.900134	0.354624	-2.54	0.0130084
	TLN2	cg02389067	0.0301803	0.287335	0.11	0.916601
	USP1	cg02389067	0.0253387	0.345147	0.07	0.941653
	DISP1	cg02710571	-0.151353	0.169612	-0.89	0.374788
	FAM177B	cg02710571	-0.468604	0.354505	-1.32	0.189849
	SGPP2	cg02710571	-0.667539	0.296528	-2.25	0.0270169
	SUSD4	cg02710571	-0.710935	0.299792	-2.37	0.0200349
	TLR5	cg02710571	-0.131814	0.216615	-0.61	0.544506
	CNIH4	cg04206296	0.221135	0.0925907	2.39	0.0191954
	DEGS1	cg04206296	0.168402	0.0920501	1.83	0.0709215
	FBXO28	cg04206296	-0.0866145	0.154292	-0.56	0.576061
	NVL	cg04206296	-0.0900869	0.123273	-0.73	0.466965
	SCG2	cg04206296	0.0339478	0.521238	0.07	0.948534
	WDR26	cg04206296	0.101386	0.13748	0.74	0.462924
	ABCA7	cg06344195	-0.264485	0.20199	-1.31	0.194014
	ABR	cg06344195	-0.0899992	0.126956	-0.71	0.480371
	ACAP3	cg06344195	-0.161667	0.154575	-1.05	0.298652
	ADAP1	cg06344195	-0.286916	0.166464	-1.72	0.0885047
	ADARB2	cg06344195	0.760577	1.02792	0.74	0.462385
	AGRN	cg06344195	0.218038	0.252839	0.86	0.390975
	AP2A2	cg06344195	-0.0392966	0.132646	-0.3	0.767778
	ARID3A	cg06344195	-0.207155	0.154678	-1.34	0.184141
	ATP5D	cg06344195	-0.0536195	0.190224	-0.28	0.778741
	AURKAIP1	cg06344195	-0.19853	0.161409	-1.23	0.222178
	AZU1	cg06344195	-0.0763352	0.399624	-0.19	0.848978
	B3GALT6	cg06344195	0.0508851	0.145957	0.35	0.72825
	BRD9	cg06344195	-0.0597914	0.132967	-0.45	0.65412
	C19orf24	cg06344195	-0.169635	0.169728	-1	0.320479
	C1orf159	cg06344195	-0.0374834	0.189163	-0.2	0.843409
	C20orf20	cg06344195	0.259297	0.326786	0.79	0.430107
	C7orf50	cg06344195	-0.15766	0.166635	-0.95	0.346825
	CACNA1H	cg06344195	-0.0350292	0.248089	-0.14	0.888057
	CCNL2	cg06344195	-0.0937717	0.141797	-0.66	0.510247
	CD151	cg06344195	0.172288	0.225019	0.77	0.446052
	CFD	cg06344195	-0.402054	0.471607	-0.85	0.396379
	CHID1	cg06344195	-0.0756813	0.111275	-0.68	0.498314
	CHTF18	cg06344195	-0.144998	0.178152	-0.81	0.418031
	CIRBP	cg06344195	-0.0436753	0.109622	-0.4	0.691345
	CIRBP_AS	cg06344195	0.145663	0.36819	0.4	0.69351
	CLPTM1L	cg06344195	-0.023337	0.11267	-0.21	0.836419
	CNN2	cg06344195	-0.178349	0.150682	-1.18	0.239947
	COX19	cg06344195	-0.0479688	0.120047	-0.4	0.690489
	CPSF3L	cg06344195	-0.172269	0.137396	-1.25	0.213431
	CRK	cg06344195	-0.0476436	0.17716	-0.27	0.788652
	CTBP1	cg06344195	-0.0653367	0.128563	-0.51	0.612655
	CTBP1_AS	cg06344195	0.101985	0.210677	0.48	0.629601
	DGKQ	cg06344195	-0.0151166	0.214583	-0.07	0.944008
	DVL1	cg06344195	-0.149655	0.154057	-0.97	0.33416
	ELANE	cg06344195	0.130354	0.521381	0.25	0.803193
	ERC1	cg06344195	0.00541161	0.218533	0.02	0.980303
	FAM132A	cg06344195	-0.321113	0.310829	-1.03	0.304564
	FGFRL1	cg06344195	-0.150211	0.202331	-0.74	0.459941
	GAK	cg06344195	-0.129788	0.122283	-1.06	0.291597
	GET4	cg06344195	-0.171462	0.202515	-0.85	0.399616
	GPER1	cg06344195	0.123121	0.331632	0.37	0.711391
	GPR146	cg06344195	0.0422573	0.235579	0.18	0.85808
	GPX4	cg06344195	-0.0739132	0.126967	-0.58	0.562047
	GRIN3B	cg06344195	0.00935573	0.38345	0.02	0.980595
	GTPBP4	cg06344195	0.0417472	0.171141	0.24	0.807884
	HES4	cg06344195	-0.441942	0.367575	-1.2	0.23266
	IDI1	cg06344195	0.160883	0.199498	0.81	0.422295
	IDI2_AS1	cg06344195	-0.148816	0.384923	-0.39	0.700251
	IDUA	cg06344195	-0.248416	0.199713	-1.24	0.217052
	ISG15	cg06344195	0.39201	0.269713	1.45	0.149874
	KISS1R	cg06344195	-0.17902	0.360846	-0.5	0.621142
	KLHL17	cg06344195	-0.165979	0.185425	-0.9	0.373308
	LARP4B	cg06344195	-0.0182799	0.174189	-0.1	0.916675
	LMF1	cg06344195	-0.0542719	0.189896	-0.29	0.775744
	MAEA	cg06344195	-0.104655	0.111782	-0.94	0.351867
	MED16	cg06344195	-0.210113	0.144458	-1.45	0.149581
	MIDN	cg06344195	-0.207437	0.148614	-1.4	0.166495
	MXRA8	cg06344195	-0.620872	0.418445	-1.48	0.141661
	NOC2L	cg06344195	0.0172063	0.144209	0.12	0.905314
	NXN	cg06344195	0.292289	0.330587	0.88	0.379168
	PLEKHN1	cg06344195	-0.182057	0.228123	-0.8	0.427109
	POLR2E	cg06344195	-0.11436	0.12677	-0.9	0.369612
	POLR2L	cg06344195	-0.0614029	0.161019	-0.38	0.703926
	PRTN3	cg06344195	-0.0932545	0.550701	-0.17	0.865948
	PSMF1	cg06344195	0.0368152	0.0661447	0.56	0.579308
	PUSL1	cg06344195	-0.0622141	0.135244	-0.46	0.646709
	R3HDM4	cg06344195	-0.204134	0.109766	-1.86	0.0664685
	RAD52	cg06344195	-0.0408271	0.210018	-0.19	0.846339
	RNF212	cg06344195	-0.224213	0.281735	-0.8	0.428401
	RPUSD1	cg06344195	-0.109287	0.149124	-0.73	0.465707
	RSPO4	cg06344195	0.528312	0.465046	1.14	0.259759
	SBNO2	cg06344195	-0.230417	0.173981	-1.32	0.189013
	SCNN1D	cg06344195	-0.197347	0.221873	-0.89	0.376327
	SDCBP2	cg06344195	-0.137099	0.222889	-0.62	0.540171
	SDCBP2_A	cg06344195	-0.257917	0.186797	-1.38	0.171067
	SDF4	cg06344195	-0.0653495	0.10863	-0.6	0.549094
	SLC12A7	cg06344195	0.128343	0.255394	0.5	0.616626
	SLC26A1	cg06344195	-0.46109	0.335375	-1.37	0.173066
	SLC6A19	cg06344195	0.688475	0.434055	1.59	0.11901
	SNPH	cg06344195	-0.0862698	0.246538	-0.35	0.727281
	SNTG2	cg06344195	-0.0136326	0.387064	-0.04	0.972003
	SOX8	cg06344195	-0.0859808	0.310687	-0.28	0.782665
	SPON2	cg06344195	0.102954	0.344886	0.3	0.766056
	STK11	cg06344195	-0.0946176	0.120555	-0.78	0.434778
	SUN1	cg06344195	-0.014527	0.234855	-0.06	0.950827
	TAS1R3	cg06344195	-0.251969	0.245316	-1.03	0.307347
	TERT	cg06344195	0.144226	0.346908	0.42	0.678722
	TIMM22	cg06344195	-0.0279709	0.140147	-0.2	0.842295
	TMED11P	cg06344195	0.0396238	0.434362	0.09	0.927666
	TMEM175	cg06344195	-0.210271	0.124388	-1.69	0.0946958
	TMEM259	cg06344195	-0.144977	0.139885	-1.04	0.303026
	TNFRSF18	cg06344195	0.158479	0.263545	0.6	0.549255
	TNFRSF4	cg06344195	-0.217065	0.249455	-0.87	0.386723
	TOLLIP	cg06344195	-0.163972	0.0959942	-1.71	0.0913477
	TPSAB1	cg06344195	-0.192677	0.538213	-0.36	0.721425
	TPSB2	cg06344195	-0.0915409	0.507145	-0.18	0.857356
	TRIP13	cg06344195	-0.100112	0.323947	-0.31	0.758067
	TSPAN4	cg06344195	0.0569592	0.197688	0.29	0.773967
	TTLL10	cg06344195	0.615359	0.356973	1.72	0.0888598
	TUSC5	cg06344195	-0.190082	0.410927	-0.46	0.645012
	UBE2J2	cg06344195	-0.0999755	0.0947098	-1.06	0.294215
	WDR18	cg06344195	-0.116915	0.176738	-0.66	0.510114
	WDR37	cg06344195	-0.0185769	0.167433	-0.11	0.911923
	WNK1	cg06344195	0.0056917	0.248721	0.02	0.981798
	YWHAE	cg06344195	0.0289335	0.103818	0.28	0.781172
	ZDHHC11	cg06344195	-0.0521349	0.259577	-0.2	0.84131
	ZFAND2A	cg06344195	0.0475863	0.164103	0.29	0.772556
	ANTXR2	cg09005221	0.23379	0.145651	1.61	0.112262
	B3GNTL1	cg09005221	-0.203482	0.108465	-1.88	0.0641684
	BCKDHB	cg09005221	0.113143	0.18657	0.61	0.545879
	CDYL2	cg09005221	0.35494	0.179029	1.98	0.0507216
	CEP78	cg09005221	-0.0163649	0.21709	-0.08	0.940091
	CTNNA2	cg09005221	0.0832382	0.429356	0.19	0.846957
	DYNLRB2	cg09005221	-0.990009	0.326836	-3.03	0.00428337
	ELOVL4	cg09005221	0.282434	0.352561	0.8	0.425366
	FAH	cg09005221	0.0914905	0.0897157	1.02	0.310795
	FN3K	cg09005221	0.322677	0.211821	1.52	0.131473
	FN3KRP	cg09005221	-0.0222776	0.141979	-0.16	0.875699
	FOXK2	cg09005221	0.107242	0.111014	0.97	0.336842
	GNAQ	cg09005221	0.381443	0.172871	2.21	0.03011
	HEY1	cg09005221	0.114535	0.337035	0.34	0.734843
	HMGN5	cg09005221	-0.309333	0.291611	-1.06	0.291946
	LINC0098	cg09005221	0.77434	0.220569	3.51	0.000725442
	MRPS28	cg09005221	-0.147575	0.172366	-0.86	0.394368
	NARF	cg09005221	-0.107316	0.104436	-1.03	0.307134
	PSAT1	cg09005221	-0.0558281	0.236815	-0.24	0.814211
	RAB40B	cg09005221	-0.151404	0.194419	-0.78	0.43834
	RASGRF2	cg09005221	0.107676	0.209328	0.51	0.608346
	SEMA3C	cg09005221	0.768948	0.288079	2.67	0.0091432
	SH3BGRL	cg09005221	0.0885562	0.109095	0.81	0.419266
	SPRY2	cg09005221	-0.194036	0.245162	-0.79	0.43093
	SSBP2	cg09005221	0.120267	0.123614	0.97	0.333415
	TBCD	cg09005221	-0.00682804	0.128986	-0.05	0.95791
	TTK	cg09005221	-0.00693843	0.304142	-0.02	0.981855
	WDR45B	cg09005221	0.146868	0.111888	1.31	0.192923
	ZCCHC9	cg09005221	0.0477681	0.116391	0.41	0.682562
	ZFAND6	cg09005221	0.0612154	0.117359	0.52	0.603331
	ZMIZ1	cg09005221	0.468208	0.196914	2.38	0.0197183
	ZMIZ1_AS	cg09005221	0.280297	0.244258	1.15	0.254453
	APOLD1	cg13314614	0.498855	0.286944	1.74	0.0858293
	ARHGAP44	cg13314614	0.724162	0.473806	1.53	0.131759
	ARL4A	cg13314614	0.351206	0.194205	1.81	0.0741616
	ASNA1	cg13314614	0.112816	0.107232	1.05	0.295821
	BEST2	cg13314614	0.370614	0.574414	0.65	0.521933
	C19orf43	cg13314614	0.0478341	0.174914	0.27	0.78517
	CAMK1D	cg13314614	-0.0564111	0.213438	-0.26	0.792206
	CAND2	cg13314614	0.848097	0.387316	2.19	0.0313546
	CDKN1B	cg13314614	0.352278	0.212872	1.65	0.101725
	CEP76	cg13314614	0.679761	0.287625	2.36	0.0204475
	CPPED1	cg13314614	-0.169665	0.201995	-0.84	0.403352
	CREBL2	cg13314614	0.50878	0.232101	2.19	0.0311756
	DHPS	cg13314614	0.367864	0.155143	2.37	0.0200498
	DHRS3	cg13314614	0.657848	0.23275	2.83	0.00589637
	DUSP16	cg13314614	0.529589	0.30518	1.74	0.086393
	ELAC2	cg13314614	0.54174	0.211839	2.56	0.012367
	FBXW9	cg13314614	0.365117	0.227089	1.61	0.111673
	GPR19	cg13314614	0.431918	0.310073	1.39	0.167353
	HOOK2	cg13314614	0.278509	0.177354	1.57	0.120136
	JUNB	cg13314614	-0.406642	0.188403	-2.16	0.0337885
	KIAA1456	cg13314614	-0.965827	0.550098	-1.76	0.0839939
	LOH12CR2	cg13314614	0.551353	0.471988	1.17	0.24635
	LONRF1	cg13314614	0.317823	0.294848	1.08	0.284192
	LRP6	cg13314614	0.327968	0.45375	0.72	0.471839
	LURAP1L	cg13314614	0.374539	0.522173	0.72	0.475901
	MAN2B1	cg13314614	0.163976	0.142973	1.15	0.254717
	MANSC1	cg13314614	-0.347662	0.251473	-1.38	0.170525
	MKRN2	cg13314614	0.423943	0.210367	2.02	0.0471142
	PARVA	cg13314614	1.1246	0.395918	2.84	0.00574323
	PHACTR1	cg13314614	0.115289	0.306029	0.38	0.707339
	PPARG	cg13314614	0.124914	0.4602	0.27	0.786844
	PRPS2	cg13314614	0.532705	0.258313	2.06	0.0423119
	PSMG2	cg13314614	0.371145	0.145267	2.55	0.0124465
	PTPN2	cg13314614	0.503815	0.203454	2.48	0.0153064
	RAF1	cg13314614	-0.0478135	0.165021	-0.29	0.772737
	RPL32	cg13314614	0.460402	0.200561	2.3	0.0242228
	SCIN	cg13314614	0.35247	0.637209	0.55	0.582326
	SNX29	cg13314614	0.324595	0.283118	1.15	0.254883
	SPIRE1	cg13314614	0.580648	0.354078	1.64	0.104814
	TLR7	cg13314614	0.197628	0.271817	0.73	0.469232
	TMEM40	cg13314614	-0.104603	0.269909	-0.39	0.699342
	TNPO2	cg13314614	0.537821	0.188544	2.85	0.00547363
	TRIB2	cg13314614	0.936737	0.294562	3.18	0.00207042
	TSEN2	cg13314614	0.739513	0.224852	3.29	0.0014768
	VPS13D	cg13314614	0.534346	0.270526	1.98	0.0515679
	VWDE	cg13314614	-0.0655086	0.698782	-0.09	0.925557
	WDR83	cg13314614	0.268651	0.172469	1.56	0.123113
	WDR83OS	cg13314614	0.135711	0.163027	0.83	0.407547
	ZNF44	cg13314614	0.621531	0.192119	3.24	0.00174668
	ZNF442	cg13314614	0.765829	0.452844	1.69	0.0945596
	ZNF443	cg13314614	0.539392	0.301345	1.79	0.0771091
	ZNF490	cg13314614	0.32195	0.336867	0.96	0.34199
	ZNF563	cg13314614	1.02865	0.310117	3.32	0.00135182
	ZNF564	cg13314614	0.610498	0.530822	1.15	0.253857
	ZNF709	cg13314614	0.870531	0.304201	2.86	0.00533115
	ZNF791	cg13314614	0.481353	0.248122	1.94	0.0557775
	ZNF799	cg13314614	0.81497	0.282114	2.89	0.00493146
	ABLIM2	cg14654082	-0.521427	0.359994	-1.45	0.151264
	AFAP1	cg14654082	-0.244476	0.41737	-0.59	0.559631
	AFAP1_AS	cg14654082	0.248503	0.447558	0.56	0.580319
	ALOX12B	cg14654082	-0.00720014	0.428154	-0.02	0.986625
	ALOX15B	cg14654082	0.425559	0.452814	0.94	0.350043
	ALOXE3	cg14654082	-0.330469	0.503443	-0.66	0.514343
	ATP1B2	cg14654082	0.307248	0.561537	0.55	0.585795
	ATP5C1	cg14654082	-0.11236	0.207128	-0.54	0.588952
	BLOC1S5	cg14654082	-0.526478	0.209871	-2.51	0.0140678
	BMP6	cg14654082	-0.0435226	0.298892	-0.15	0.88458
	C19orf45	cg14654082	-0.574543	0.452689	-1.27	0.209722
	CAMSAP3	cg14654082	-0.610571	0.485547	-1.26	0.212145
	CAMTA1	cg14654082	-0.220891	0.157386	-1.4	0.164198
	CD163	cg14654082	-0.154806	0.296515	-0.52	0.603001
	CD163L1	cg14654082	-0.0824807	0.422096	-0.2	0.845582
	CD209	cg14654082	-0.424517	0.403011	-1.05	0.295268
	CHD3	cg14654082	-0.15854	0.191092	-0.83	0.409116
	CLEC4C	cg14654082	-0.0712117	0.537805	-0.13	0.894979
	CLEC4G	cg14654082	-0.294921	0.365009	-0.81	0.42141
	CNTROB	cg14654082	-0.034568	0.168533	-0.21	0.837987
	COL28A1	cg14654082	0.339327	0.503563	0.67	0.503177
	CYB5D1	cg14654082	-0.233708	0.202563	-1.15	0.251914
	CYB5R2	cg14654082	0.478768	0.573086	0.84	0.405969
	DNAH2	cg14654082	0.486843	0.513908	0.95	0.348313
	DSP	cg14654082	0.725302	0.932135	0.78	0.439055
	EIF3F	cg14654082	-0.00840054	0.145278	-0.06	0.954028
	ELAVL1	cg14654082	-0.276669	0.186342	-1.48	0.141402
	EVI5L	cg14654082	-0.0379852	0.179615	-0.21	0.83303
	FASTKD3	cg14654082	-0.518799	0.233531	-2.22	0.0290371
	FCER2	cg14654082	0.195108	0.298965	0.65	0.515809
	GLCCI1	cg14654082	-0.626556	0.376412	-1.66	0.0997735
	GUCY2D	cg14654082	-0.0719783	0.443334	-0.16	0.871419
	HES7	cg14654082	-0.0580908	0.404346	-0.14	0.886215
	KCNAB3	cg14654082	-0.266244	0.22867	-1.16	0.247633
	KDM6B	cg14654082	0.0658382	0.219839	0.3	0.765319
	KIN	cg14654082	-0.176105	0.164217	-1.07	0.286651
	MAP2K7	cg14654082	0.00946283	0.117112	0.08	0.935794
	MCOLN1	cg14654082	0.029059	0.12734	0.23	0.820051
	MIOS	cg14654082	-0.281832	0.219876	-1.28	0.203489
	MTRR	cg14654082	-0.695275	0.289515	-2.4	0.0185609
	NAA38	cg14654082	-0.443765	0.262945	-1.69	0.0952285
	PARK7	cg14654082	-0.0213411	0.143203	-0.15	0.881894
	PCP2	cg14654082	0.371103	0.236747	1.57	0.1208
	PER1	cg14654082	0.0364446	0.201846	0.18	0.857156
	PER3	cg14654082	-0.318801	0.326863	-0.98	0.332228
	PET100	cg14654082	0.191847	0.250208	0.77	0.445406
	PEX11G	cg14654082	0.184125	0.42471	0.43	0.665753
	PNPLA4	cg14654082	-0.39358	0.184081	-2.14	0.0354503
	PPFIBP2	cg14654082	-0.367343	0.224577	-1.64	0.105688
	PTPRM	cg14654082	-0.298715	0.434634	-0.69	0.493823
	RETN	cg14654082	-0.217761	0.3959	-0.55	0.58377
	RPA3	cg14654082	-0.111833	0.181144	-0.62	0.538682
	SLC2A14	cg14654082	0.411005	0.991263	0.41	0.679538
	SNAPC2	cg14654082	-0.0152028	0.181788	-0.08	0.933552
	SNRNP48	cg14654082	-0.239868	0.207063	-1.16	0.25001
	SORCS2	cg14654082	-0.217841	0.426712	-0.51	0.611049
	STXBP2	cg14654082	0.318711	0.199495	1.6	0.113935
	TAF3	cg14654082	-0.320007	0.261346	-1.22	0.224243
	TGFBR3L	cg14654082	-0.188858	0.56426	-0.33	0.739198
	TIMM44	cg14654082	-0.089992	0.186606	-0.48	0.630893
	TMEM261	cg14654082	-0.281014	0.200389	-1.4	0.164542
	TMEM88	cg14654082	0.688932	0.281063	2.45	0.0163383
	TMX4	cg14654082	-0.146329	0.21337	-0.69	0.494751
	TNFRSF9	cg14654082	-0.230049	0.284877	-0.81	0.421665
	TP53	cg14654082	-0.155792	0.183199	-0.85	0.397551
	TRAPPC1	cg14654082	0.237657	0.153568	1.55	0.125531
	TXNDC5	cg14654082	-0.673418	0.555895	-1.21	0.229395
	UTS2	cg14654082	-0.749314	0.575498	-1.3	0.196509
	VAMP3	cg14654082	-0.0229669	0.115974	-0.2	0.843502
	WRAP53	cg14654082	0.230491	0.184826	1.25	0.215878
	XAB2	cg14654082	0.102528	0.164466	0.62	0.534734
	ZNF358	cg14654082	-0.101918	0.256344	-0.4	0.691958
	ANKRD20A5P	cg14880800	-0.0291469	0.448981	-0.06	0.948395
	C19orf53	cg14880800	0.278606	0.146163	1.91	0.0600933
	C19orf57	cg14880800	0.448651	0.256047	1.75	0.0834293
	CC2D1A	cg14880800	0.166451	0.147687	1.13	0.262969
	CCDC130	cg14880800	0.254841	0.129952	1.96	0.0532272
	CD83	cg14880800	0.16465	0.216425	0.76	0.448948
	CHCHD4	cg14880800	0.0366212	0.0966484	0.38	0.705721
	COX10	cg14880800	0.329883	0.149473	2.21	0.0300764
	COX10_AS1	cg14880800	0.127185	0.273275	0.47	0.642857
	DCAF15	cg14880800	0.125424	0.107654	1.17	0.247331
	ERCC4	cg14880800	0.00595222	0.276619	0.02	0.982884
	ESF1	cg14880800	-0.0905895	0.326838	-0.28	0.782339
	FAM210A	cg14880800	0.0417964	0.220294	0.19	0.849984
	FAR1	cg14880800	-0.351463	0.291042	-1.21	0.230631
	FRMD4A	cg14880800	0.0280383	0.296605	0.09	0.924915
	GEMIN8	cg14880800	0.238351	0.156327	1.52	0.131137
	GPM6B	cg14880800	0.565288	0.478717	1.18	0.2415
	IL27RA	cg14880800	0.278095	0.164381	1.69	0.0944422
	MACROD2	cg14880800	0.457923	0.459916	1	0.322306
	MCUR1	cg14880800	0.131186	0.180844	0.73	0.470241
	MIR24_2	cg14880800	-0.0541447	0.139817	-0.39	0.699559
	MKL2	cg14880800	0.3434	0.48812	0.7	0.483703
	MRI1	cg14880800	0.369143	0.222876	1.66	0.101443
	NANOS3	cg14880800	0.462363	0.400863	1.15	0.253166
	NDUFAF5	cg14880800	0.269348	0.185421	1.45	0.150098
	NFIB	cg14880800	0.0852625	0.464556	0.18	0.855029
	OFD1	cg14880800	0.117089	0.215671	0.54	0.588652
	PODNL1	cg14880800	0.134353	0.385625	0.35	0.728554
	PRDM2	cg14880800	-0.0425013	0.198675	-0.21	0.831131
	RAB9A	cg14880800	-0.0837549	0.126008	-0.66	0.508099
	RANBP9	cg14880800	-0.0737284	0.184456	-0.4	0.6904
	RFX1	cg14880800	-0.0655921	0.157639	-0.42	0.678417
	RNF182	cg14880800	-0.215936	0.783278	-0.28	0.783653
	RNMT	cg14880800	0.189626	0.182864	1.04	0.302757
	SPON1	cg14880800	0.302325	0.277975	1.09	0.27992
	TMEM43	cg14880800	-0.188927	0.166776	-1.13	0.260552
	TRAPPC2	cg14880800	0.144644	0.160057	0.9	0.368769
	TRIO	cg14880800	-0.0209855	0.294182	-0.07	0.943302
	WNT7A	cg14880800	0.463979	0.302587	1.53	0.128987
	XPC	cg14880800	-0.0341221	0.166185	-0.21	0.83782
	ZNF519	cg14880800	-0.0230994	0.37964	-0.06	0.951628
	ZSWIM4	cg14880800	-0.00412135	0.203453	-0.02	0.983887
	ADCK2	cg17023770	0.034136	0.12306	0.28	0.782169
	ARRDC1	cg17023770	-0.1275	0.10872	-1.17	0.244253
	BRAF	cg17023770	0.295314	0.148967	1.98	0.050741
	DPH7	cg17023770	0.100918	0.118113	0.85	0.39533
	EHMT1	cg17023770	0.138514	0.11126	1.24	0.216651
	MAML3	cg17023770	0.21516	0.193259	1.11	0.268783
	MGST2	cg17023770	-0.114149	0.116127	-0.98	0.328483
	MRPL41	cg17023770	-0.207048	0.180682	-1.15	0.25512
	MRPS33	cg17023770	-0.106202	0.181698	-0.58	0.560471
	NDUFB2	cg17023770	-0.12553	0.130771	-0.96	0.339882
	NDUFB2_A	cg17023770	0.134729	0.244055	0.55	0.582403
	PCDHGA10	cg17023770	0.359212	0.295254	1.22	0.230236
	PCDHGA6	cg17023770	-0.207205	0.363155	-0.57	0.570533
	PCDHGA7	cg17023770	-0.129227	0.316348	-0.41	0.684556
	PCDHGB3	cg17023770	0.320267	0.422666	0.76	0.452394
	PCDHGB6	cg17023770	0.560753	0.381496	1.47	0.146733
	PNPLA7	cg17023770	-0.00512331	0.180952	-0.03	0.97748
	RAB33B	cg17023770	0.293192	0.290577	1.01	0.315908
	SETD7	cg17023770	0.330108	0.200952	1.64	0.104224
	SLC25A36	cg17023770	0.522479	0.237308	2.2	0.0304625
	TAF7	cg17023770	0.238594	0.135889	1.76	0.0828112
	TMEM178B	cg17023770	0.102376	0.381383	0.27	0.789178
	TRAPPC9	cg17023770	0.213704	0.122586	1.74	0.0849844
	ZMYND19	cg17023770	0.123375	0.140103	0.88	0.381073
	ALDH16A1	cg18164362	0.169624	0.308808	0.55	0.584284
	APEH	cg18164362	0.148607	0.22499	0.66	0.510759
	ARHGAP22	cg18164362	0.429645	0.462304	0.93	0.355399
	BSN	cg18164362	0.975093	0.824089	1.18	0.240134
	C19orf73	cg18164362	-0.0896274	0.678135	-0.13	0.895184
	C22orf34	cg18164362	0.616719	0.351945	1.75	0.0834129
	CAB39L	cg18164362	0.00413296	0.284127	0.01	0.988429
	CCDC155	cg18164362	-0.412107	0.697332	-0.59	0.557308
	CCNB3	cg18164362	1.67072	0.674825	2.48	0.0154331
	CD37	cg18164362	-0.150206	0.24051	-0.62	0.533992
	CDADC1	cg18164362	0.2546	0.292951	0.87	0.387305
	CLCN5	cg18164362	0.963406	0.343671	2.8	0.00629604
	CNEP1R1	cg18164362	0.614567	0.375332	1.64	0.105334
	CRISP2	cg18164362	-0.794789	1.03739	-0.77	0.446452
	CRISP3	cg18164362	-1.31452	0.864993	-1.52	0.13239
	DNAAF2	cg18164362	0.649937	0.401709	1.62	0.109472
	DTWD1	cg18164362	0.682259	0.413329	1.65	0.102591
	EFCAB1	cg18164362	-1.99021	0.877432	-2.27	0.0264954
	EMB	cg18164362	0.543894	0.307693	1.77	0.0807947
	FAM186B	cg18164362	-0.218304	0.685244	-0.32	0.751084
	FAM212A	cg18164362	-0.205089	0.348077	-0.59	0.557324
	FAM227B	cg18164362	0.0957501	0.457166	0.21	0.834616
	FCGRT	cg18164362	-0.209018	0.301149	-0.69	0.489578
	FLT3LG	cg18164362	0.27359	0.387404	0.71	0.482033
	FMNL3	cg18164362	0.67741	0.368088	1.84	0.069291
	FNDC3A	cg18164362	1.18033	0.584256	2.02	0.0465854
	HEATR3	cg18164362	0.548727	0.313599	1.75	0.0838538
	IP6K1	cg18164362	0.0669076	0.233259	0.29	0.774951
	KCNG1	cg18164362	0.371672	0.563898	0.66	0.511649
	KCNH3	cg18164362	0.225861	0.367995	0.61	0.541051
	LRR1	cg18164362	-0.37455	0.23648	-1.58	0.117031
	MAPK8	cg18164362	0.811856	0.376783	2.15	0.0340827
	MCRS1	cg18164362	0.0289236	0.238205	0.12	0.903649
	MGAT2	cg18164362	0.657992	0.31719	2.07	0.0411369
	MON1A	cg18164362	0.253355	0.284617	0.89	0.375952
	MST1	cg18164362	-0.0306872	0.334468	-0.09	0.927118
	MST1R	cg18164362	0.124101	0.536002	0.23	0.817479
	NFATC2	cg18164362	0.731042	0.474054	1.54	0.126852
	NOSIP	cg18164362	-0.177386	0.317033	-0.56	0.577314
	PARP8	cg18164362	0.395269	0.329684	1.2	0.233966
	PHF11	cg18164362	0.143482	0.199775	0.72	0.47464
	PIH1D1	cg18164362	-0.108956	0.295525	-0.37	0.713301
	POLE2	cg18164362	0.92142	0.587993	1.57	0.120905
	PPFIA3	cg18164362	0.421204	0.478076	0.88	0.38084
	PRPF40B	cg18164362	0.216193	0.361124	0.6	0.551025
	PRR12	cg18164362	0.515578	0.390095	1.32	0.189909
	PRRG2	cg18164362	-0.759024	0.515954	-1.47	0.145043
	RBM6	cg18164362	0.114545	0.249904	0.46	0.647895
	RCBTB1	cg18164362	1.06306	0.481808	2.21	0.0301196
	RCN3	cg18164362	-0.665205	0.395154	-1.68	0.0960545
	RNF123	cg18164362	0.215289	0.168372	1.28	0.204584
	RPL13A	cg18164362	-0.267771	0.312224	-0.86	0.393569
	RPL13AP5	cg18164362	-0.204467	0.356063	-0.57	0.567355
	RPL36AL	cg18164362	-0.626509	0.28024	-2.24	0.0280614
	RPS11	cg18164362	-0.174314	0.266257	-0.65	0.514481
	RPS29	cg18164362	-0.690423	0.477725	-1.45	0.152158
	SETDB2	cg18164362	0.657663	0.379138	1.73	0.086519
	SLC17A7	cg18164362	1.02364	0.786033	1.3	0.198671
	SLC6A16	cg18164362	0.484176	0.39661	1.22	0.225624
	SPATS2	cg18164362	0.0572132	0.349901	0.16	0.870513
	TEAD2	cg18164362	-0.188863	0.825827	-0.23	0.819675
	TRAIP	cg18164362	0.250885	0.407049	0.62	0.539349
	TROAP	cg18164362	-0.593297	0.569347	-1.04	0.300407
	TRPM4	cg18164362	0.145358	0.461567	0.31	0.75361
	TUBA1C	cg18164362	0.0557175	0.246371	0.23	0.821638
	UBA7	cg18164362	0.045304	0.231806	0.2	0.845527
	USP27X	cg18164362	0.937752	0.451737	2.08	0.0410002
	USP27X_A	cg18164362	0.840121	0.487388	1.72	0.0884814
	WDFY4	cg18164362	-0.0542421	0.357325	-0.15	0.879713
	BCAS3	cg19411557	-0.21334	0.217738	-0.98	0.330031
	CCNB2	cg19411557	-0.217936	0.432621	-0.5	0.615767
	FAM63B	cg19411557	-0.446056	0.468899	-0.95	0.344223
	JUN	cg19411557	-0.346231	0.291548	-1.19	0.238393
	LINC0113	cg19411557	-0.072567	0.555431	-0.13	0.896432
	MRPL16	cg19411557	-0.173192	0.18191	-0.95	0.343823
	MYO1E	cg19411557	-0.512083	0.367092	-1.39	0.166746
	MYSM1	cg19411557	-0.489127	0.456187	-1.07	0.286734
	NSMAF	cg19411557	-0.145142	0.169555	-0.86	0.394454
	OSBP	cg19411557	-0.311687	0.238413	-1.31	0.194707
	PATL1	cg19411557	-0.331963	0.206082	-1.61	0.111013
	PDE4D	cg19411557	-0.505972	0.363919	-1.39	0.168142
	RNF111	cg19411557	-0.507034	0.359466	-1.41	0.162123
	RNF152	cg19411557	0.414573	0.518698	0.8	0.427052
	SDCBP	cg19411557	-0.347035	0.259874	-1.34	0.185397
	SLTM	cg19411557	-0.364018	0.256006	-1.42	0.158799
	STX3	cg19411557	-0.401026	0.228208	-1.76	0.0825577
	TCN1	cg19411557	0.362155	0.41542	0.87	0.385842
	UBXN2B	cg19411557	-0.237643	0.21512	-1.1	0.272484
	ABTB1	cg19440720	-0.234989	0.118033	-1.99	0.0497855
	ADAM12	cg19440720	0.613354	0.358065	1.71	0.0904514
	ARPC5L	cg19440720	0.43789	0.120512	3.63	0.000483132
	BCCIP	cg19440720	0.339905	0.121954	2.79	0.00658925
	DHX32	cg19440720	0.349908	0.146607	2.39	0.019274
	ECHDC1	cg19440720	0.0824775	0.146162	0.56	0.57408
	EDRF1	cg19440720	0.221045	0.187994	1.18	0.243033
	FAM84B	cg19440720	0.479742	0.281142	1.71	0.0916719
	FANK1	cg19440720	0.318205	0.332055	0.96	0.340733
	FBN2	cg19440720	-0.320332	0.260778	-1.23	0.22278
	GOLGA1	cg19440720	0.134999	0.112328	1.2	0.232849
	GYPC	cg19440720	0.0411731	0.170717	0.24	0.810012
	KBTBD12	cg19440720	0.149776	0.306562	0.49	0.62752
	LRRC4	cg19440720	-0.544936	0.162644	-3.35	0.00121581
	MCM2	cg19440720	0.30116	0.165123	1.82	0.0717737
	MGLL	cg19440720	-0.0116304	0.223751	-0.05	0.95867
	MIR181A2	cg19440720	-0.179055	0.337604	-0.53	0.597916
	MMP21	cg19440720	0.175247	0.310737	0.56	0.574657
	NR5A1	cg19440720	0.171434	0.345343	0.5	0.621201
	NR6A1	cg19440720	-0.286515	0.112658	-2.54	0.0128388
	OLFML2A	cg19440720	0.350885	0.267675	1.31	0.193656
	PODXL2	cg19440720	0.225334	0.200329	1.12	0.263909
	RNF146	cg19440720	-0.0767539	0.145304	-0.53	0.598749
	RPL35	cg19440720	0.344332	0.17895	1.92	0.0577586
	SCAI	cg19440720	0.367883	0.265927	1.38	0.170253
	SLC12A2	cg19440720	0.420864	0.247155	1.7	0.0923409
	SND1	cg19440720	0.339377	0.121095	2.8	0.0063089
	TPRA1	cg19440720	0.279782	0.111305	2.51	0.0138819
	UROS	cg19440720	0.360419	0.11166	3.23	0.00178676
	ANP32A	cg20015855	-0.118349	0.0941666	-1.26	0.212349
	APLF	cg20015855	-0.410359	0.285368	-1.44	0.154194
	ARHGAP25	cg20015855	-0.184597	0.118224	-1.56	0.122231
	ARL6IP5	cg20015855	-0.345642	0.135085	-2.56	0.0123217
	AUTS2	cg20015855	-1.01875	0.27559	-3.7	0.000390911
	CDH1	cg20015855	-0.130766	0.329533	-0.4	0.692516
	CDH3	cg20015855	-0.0927179	0.376307	-0.25	0.806282
	CHTF8	cg20015855	-0.221326	0.101985	-2.17	0.0328513
	CORO2B	cg20015855	-0.141238	0.369298	-0.38	0.703105
	DEPDC1	cg20015855	-0.672233	0.450512	-1.49	0.140729
	EDA	cg20015855	-0.420553	0.273491	-1.54	0.127921
	EOGT	cg20015855	-0.753041	0.295737	-2.55	0.0127338
	FAM155B	cg20015855	0.0199279	0.403707	0.05	0.960816
	FBXO48	cg20015855	-0.467147	0.172324	-2.71	0.00815324
	GTF2H2C	cg20015855	-0.199371	0.181519	-1.1	0.275227
	HAS3	cg20015855	-0.458363	0.23242	-1.97	0.0519248
	IGHMBP2	cg20015855	-0.100061	0.174077	-0.57	0.566974
	MARVELD2	cg20015855	-0.0743435	0.357578	-0.21	0.835822
	MDM1	cg20015855	-0.425947	0.207489	-2.05	0.043236
	MYEOV	cg20015855	0.123594	0.29799	0.41	0.679388
	NUP107	cg20015855	-0.550198	0.16431	-3.35	0.00122331
	OCLN	cg20015855	-0.0117972	0.605473	-0.02	0.984514
	RAD17	cg20015855	-0.450776	0.167492	-2.69	0.00860485
	RAD51B	cg20015855	-0.209584	0.14027	-1.49	0.138929
	RAP1B	cg20015855	-0.469307	0.197059	-2.38	0.0195276
	SLC35E3	cg20015855	-0.314255	0.160278	-1.96	0.0532701
	TANGO6	cg20015855	-0.443439	0.155026	-2.86	0.00535082
	TMF1	cg20015855	-0.512784	0.264826	-1.94	0.0562335
	TPCN2	cg20015855	-0.189364	0.114581	-1.65	0.102176
	UBA3	cg20015855	-0.272705	0.134763	-2.02	0.0462309
	WLS	cg20015855	-0.234701	0.289735	-0.81	0.420225
	YTHDC1	cg20015855	-0.4064	0.151447	-2.68	0.00879348
	ACHE	cg21909286	0.177478	0.500895	0.35	0.724043
	ACTR6	cg21909286	-0.620645	0.329793	-1.88	0.0633518
	ADAMTS17	cg21909286	-0.387577	0.317231	-1.22	0.225262
	AFF3	cg21909286	-0.870549	0.315149	-2.76	0.0070649
	AGL	cg21909286	-0.75746	0.381936	-1.98	0.0506508
	ANP32B	cg21909286	-0.18186	0.135989	-1.34	0.184772
	AP1S1	cg21909286	0.096258	0.148244	0.65	0.517925
	ARHGAP42	cg21909286	-1.03144	0.420783	-2.45	0.0163882
	ARMCX1	cg21909286	-0.237257	0.248475	-0.95	0.342425
	ARMCX3	cg21909286	-0.469326	0.244564	-1.92	0.0584172
	ARMCX4	cg21909286	-0.264427	0.279293	-0.95	0.346501
	ARMCX6	cg21909286	-0.218233	0.153654	-1.42	0.159269
	BTK	cg21909286	-0.123375	0.117061	-1.05	0.294971
	CDC14A	cg21909286	-0.568482	0.342867	-1.66	0.101088
	CLDN15	cg21909286	0.0231771	0.155277	0.15	0.881708
	CLYBL	cg21909286	-0.197852	0.227371	-0.87	0.386715
	DAPP1	cg21909286	-0.481705	0.236211	-2.04	0.0446021
	DBT	cg21909286	-0.535609	0.261576	-2.05	0.0437592
	DEGS2	cg21909286	0.140433	0.375541	0.37	0.709397
	DEPDC4	cg21909286	-0.544924	0.434056	-1.26	0.213889
	DNAJB14	cg21909286	-0.573933	0.36009	-1.59	0.114769
	DRP2	cg21909286	0.635617	0.582415	1.09	0.279212
	EPHB4	cg21909286	0.218652	0.269207	0.81	0.418995
	EVL	cg21909286	-0.108663	0.20252	-0.54	0.593011
	GLA	cg21909286	0.0198085	0.119392	0.17	0.86863
	GOLGA2P5	cg21909286	-0.245728	0.218844	-1.12	0.264741
	H2AFZ	cg21909286	-0.0284594	0.112876	-0.25	0.801565
	HEMGN	cg21909286	-0.147706	0.276484	-0.53	0.594612
	HNRNPH2	cg21909286	-0.222501	0.175208	-1.27	0.20766
	LAMTOR3	cg21909286	-0.327004	0.208888	-1.57	0.121282
	LRRC39	cg21909286	0.121266	0.332912	0.36	0.716603
	NANS	cg21909286	-0.0824134	0.131861	-0.63	0.533684
	NCBP1	cg21909286	-0.396169	0.192	-2.06	0.0422009
	PCCA	cg21909286	-0.208897	0.17435	-1.2	0.234271
	PLOD3	cg21909286	-0.1588	0.141949	-1.12	0.266492
	RPL36A	cg21909286	-0.207796	0.216384	-0.96	0.339688
	RTCA	cg21909286	-0.235499	0.142372	-1.65	0.101882
	SASS6	cg21909286	-0.585239	0.315701	-1.85	0.0673236
	SCYL2	cg21909286	-0.482179	0.288363	-1.67	0.0982654
	SERPINE1	cg21909286	-0.316305	0.301556	-1.05	0.297265
	SLC12A9	cg21909286	-0.0311361	0.144297	-0.22	0.82969
	SLC25A29	cg21909286	0.029758	0.274749	0.11	0.914011
	SLC35A3	cg21909286	-0.735286	0.375991	-1.96	0.0538774
	SRRT	cg21909286	-0.0718886	0.140799	-0.51	0.611004
	TFG	cg21909286	-0.188091	0.126071	-1.49	0.139506
	TIMM8A	cg21909286	-0.149611	0.217355	-0.69	0.493166
	TMEM133	cg21909286	-0.819404	0.402802	-2.03	0.0452389
	TRIM14	cg21909286	-0.183454	0.173611	-1.06	0.293715
	TRIM56	cg21909286	-0.418702	0.252062	-1.66	0.100465
	TRIP6	cg21909286	0.0504815	0.170386	0.3	0.767758
	TRMT10A	cg21909286	-0.491699	0.259466	-1.9	0.0615682
	TRMT13	cg21909286	-0.604951	0.341133	-1.77	0.0798375
	TSTD2	cg21909286	-0.388659	0.228767	-1.7	0.0930779
	UFSP1	cg21909286	0.131375	0.281543	0.47	0.641991
	UHRF1BP1	cg21909286	-0.552635	0.257927	-2.14	0.0350741
	VPS13B	cg21909286	-0.582196	0.260005	-2.24	0.0278201
	WARS	cg21909286	0.390182	0.233237	1.67	0.0981129
	WDR25	cg21909286	-0.0130058	0.136699	-0.1	0.924432
	XPA	cg21909286	-0.436297	0.19201	-2.27	0.0256566
	YY1	cg21909286	-0.358258	0.173158	-2.07	0.0416607
	ZNHIT1	cg21909286	0.0311882	0.145073	0.21	0.830308
	ADAM22	cg25734463	0.711356	0.342363	2.08	0.0408197
	AFF1	cg25734463	0.134455	0.254642	0.53	0.598898
	BANP	cg25734463	-0.205211	0.100149	-2.05	0.0436143
	C4orf36	cg25734463	0.309009	0.248675	1.24	0.217506
	CPNE3	cg25734463	0.211672	0.207703	1.02	0.311114
	DBF4	cg25734463	0.409469	0.220117	1.86	0.0663945
	GRID1	cg25734463	0.346555	0.465312	0.74	0.460193
	HS2ST1	cg25734463	0.227693	0.203907	1.12	0.267367
	KLHDC4	cg25734463	0.0999759	0.181198	0.55	0.582604
	LINC0114	cg25734463	-0.0253471	0.334778	-0.08	0.939956
	LMO4	cg25734463	-0.0244132	0.129796	-0.19	0.851266
	NTRK2	cg25734463	0.340636	0.470924	0.72	0.472844
	PTPN13	cg25734463	0.541877	0.390659	1.39	0.16913
	RAB38	cg25734463	0.289812	0.37851	0.77	0.446047
	RMDN1	cg25734463	0.186052	0.177446	1.05	0.297453
	SLC25A40	cg25734463	0.268356	0.241192	1.11	0.269083
	SLC7A5	cg25734463	0.136747	0.137823	0.99	0.323987
	SRI	cg25734463	-0.128868	0.112334	-1.15	0.254603
	STEAP4	cg25734463	0.209297	0.227065	0.92	0.35933
	TMEM161B	cg25734463	0.484967	0.289957	1.67	0.0981817
	TMEM161B	cg25734463	0.381711	0.218386	1.75	0.0841845
	ZCCHC14	cg25734463	0.390862	0.252235	1.55	0.125044
	ZNF292	cg25734463	0.542549	0.368655	1.47	0.144885
	APOLD1	cg26606556	-0.335886	0.265858	-1.26	0.209981
	ARHGAP44	cg26606556	-0.962205	0.423152	-2.27	0.0266256
	ASNA1	cg26606556	-0.203	0.0966448	-2.1	0.0387218
	BEST2	cg26606556	-0.195244	0.4323	-0.45	0.653604
	C19orf43	cg26606556	-0.251567	0.158395	-1.59	0.116038
	CALR	cg26606556	-0.600675	0.150759	-3.98	0.00014467
	CAMK1D	cg26606556	-0.23409	0.1945	-1.2	0.232186
	CAND2	cg26606556	-1.04954	0.347399	-3.02	0.00334726
	CCDC3	cg26606556	-0.0461601	0.527663	-0.09	0.93054
	CDKN1B	cg26606556	-0.237182	0.197076	-1.2	0.232202
	CEP192	cg26606556	-0.443904	0.285145	-1.56	0.123331
	CPPED1	cg26606556	-0.00143549	0.186381	-0.01	0.993873
	CREBL2	cg26606556	-0.37535	0.215438	-1.74	0.0851654
	DDX47	cg26606556	-0.574718	0.302372	-1.9	0.0608984
	DLC1	cg26606556	-0.84555	0.385447	-2.19	0.031124
	DNASE2	cg26606556	-0.246607	0.162907	-1.51	0.133879
	ELAC2	cg26606556	-0.625812	0.190133	-3.29	0.00146499
	FAM9C	cg26606556	0.698286	0.433765	1.61	0.113161
	FARSA	cg26606556	-0.576187	0.170298	-3.38	0.00109472
	FBXW9	cg26606556	-0.179784	0.210953	-0.85	0.39653
	GADD45GI	cg26606556	-0.499058	0.231075	-2.16	0.0336788
	GCDH	cg26606556	-0.527198	0.173075	-3.05	0.00310755
	GPR19	cg26606556	-0.243657	0.286964	-0.85	0.398274
	GPRC5D	cg26606556	-0.883155	0.562078	-1.57	0.120126
	HEBP1	cg26606556	-0.160505	0.129487	-1.24	0.218638
	HOOK2	cg26606556	-0.260749	0.16286	-1.6	0.113163
	HTR7P1	cg26606556	-0.73857	0.490389	-1.51	0.135887
	IER2	cg26606556	-0.209628	0.129901	-1.61	0.110378
	IQSEC1	cg26606556	-0.154899	0.176771	-0.88	0.383411
	ISM1	cg26606556	-0.667308	0.48175	-1.39	0.169711
	JUNB	cg26606556	-0.0470111	0.177823	-0.26	0.792149
	KIAA1456	cg26606556	-0.742362	0.506916	-1.46	0.148039
	KLF1	cg26606556	0.406581	0.337409	1.21	0.231624
	LDLRAD4	cg26606556	-0.409499	0.257473	-1.59	0.115535
	LURAP1L	cg26606556	0.177671	0.534503	0.33	0.740706
	LYL1	cg26606556	0.107624	0.176259	0.61	0.543133
	MAST1	cg26606556	-1.07295	0.396436	-2.71	0.00832926
	MCM10	cg26606556	-0.429273	0.468998	-0.92	0.362687
	NACC1	cg26606556	-0.31905	0.143077	-2.23	0.0284528
	NFIX	cg26606556	0.193215	0.212892	0.91	0.366729
	OPTN	cg26606556	-0.242536	0.186896	-1.3	0.197985
	PHACTR1	cg26606556	-0.304215	0.279433	-1.09	0.279443
	PRDX2	cg26606556	-0.209072	0.16291	-1.28	0.202936
	RAD23A	cg26606556	-0.330418	0.13282	-2.49	0.014858
	RNASEH2A	cg26606556	-0.473589	0.198827	-2.38	0.01951
	RPL13AP2	cg26606556	-0.000794843	0.383594	0	0.998352
	RPL32	cg26606556	-0.325189	0.186653	-1.74	0.0851762
	SEH1L	cg26606556	-0.508602	0.202289	-2.51	0.0138604
	SPTLC3	cg26606556	-0.548768	0.435349	-1.26	0.211144
	STX10	cg26606556	0.14855	0.163257	0.91	0.365504
	SYCE2	cg26606556	-0.904892	0.462432	-1.96	0.0538585
	TLR7	cg26606556	-0.464562	0.245296	-1.89	0.0617242
	TLR8	cg26606556	-0.00736839	0.255067	-0.03	0.977023
	TLR8_AS1	cg26606556	-0.128602	0.589751	-0.22	0.828218
	TMEM40	cg26606556	0.381566	0.244658	1.56	0.122663
	TMSB4X	cg26606556	-0.0793631	0.101498	-0.78	0.436487
	TNPO2	cg26606556	-0.513941	0.17254	-2.98	0.00379504
	TRIB2	cg26606556	-0.603652	0.278897	-2.16	0.0333042
	TRMT1	cg26606556	-0.429447	0.175515	-2.45	0.0165247
	AKR1C1	cg27537048	-0.184719	0.283151	-0.65	0.515965
	AKR1C2	cg27537048	0.207326	0.758776	0.27	0.785594
	AKR1C3	cg27537048	0.0583182	0.3357	0.17	0.862508
	ALG1	cg27537048	-0.173642	0.164209	-1.06	0.293377
	ARL8B	cg27537048	-0.16243	0.179516	-0.9	0.368179
	ARRDC5	cg27537048	-0.096434	0.212413	-0.45	0.651019
	BHLHE40	cg27537048	-0.276927	0.197857	-1.4	0.16535
	BHLHE40_	cg27537048	0.146813	0.281168	0.52	0.602954
	C1QBP	cg27537048	-0.130204	0.138619	-0.94	0.350304
	CDS2	cg27537048	0.0638385	0.136433	0.47	0.641075
	CDYL	cg27537048	-0.12733	0.209692	-0.61	0.545358
	CYTL1	cg27537048	0.128067	0.360706	0.36	0.723478
	DERL2	cg27537048	-0.0910379	0.0863891	-1.05	0.295027
	DHX33	cg27537048	-0.236917	0.254536	-0.93	0.354666
	EDEM1	cg27537048	-0.202004	0.231199	-0.87	0.384791
	EPB41L3	cg27537048	-0.0918308	0.244657	-0.38	0.708362
	FARS2	cg27537048	-0.153064	0.158172	-0.97	0.336002
	GLYR1	cg27537048	-0.0860628	0.21313	-0.4	0.687395
	HBB	cg27537048	0.0906003	0.251528	0.36	0.719613
	HBD	cg27537048	-0.211692	0.448322	-0.47	0.638032
	HBG1	cg27537048	0.489242	0.973134	0.5	0.616472
	HBG2	cg27537048	0.833443	0.803892	1.04	0.302859
	INCA1	cg27537048	0.562735	0.38822	1.45	0.151149
	JAK2	cg27537048	0.0463833	0.291582	0.16	0.873997
	KCNA5	cg27537048	0.628569	0.428215	1.47	0.146209
	KCNA6	cg27537048	-0.413514	0.38428	-1.08	0.285011
	KDM4B	cg27537048	0.0455296	0.159906	0.28	0.776562
	KIF1C	cg27537048	0.0241496	0.135807	0.18	0.859295
	LYRM4	cg27537048	-0.099735	0.167845	-0.59	0.553988
	MIS12	cg27537048	-0.25137	0.235276	-1.07	0.288436
	NAGPA	cg27537048	-0.00135122	0.146075	-0.01	0.992642
	NUP88	cg27537048	-0.263267	0.171684	-1.53	0.12897
	PCNA	cg27537048	-0.183524	0.143768	-1.28	0.205328
	PLGRKT	cg27537048	-0.0851774	0.144747	-0.59	0.557823
	PPL	cg27537048	0.774832	0.498876	1.55	0.124961
	PPP1R3G	cg27537048	-0.0583749	0.432344	-0.14	0.892949
	PROKR2	cg27537048	-0.339596	0.465727	-0.73	0.469167
	PTPRS	cg27537048	-0.192841	0.287551	-0.67	0.504317
	RABEP1	cg27537048	-0.232545	0.220758	-1.05	0.295217
	RADIL	cg27537048	0.664409	0.400205	1.66	0.103538
	RBAK	cg27537048	-0.25807	0.286286	-0.9	0.369961
	RLN1	cg27537048	-0.128513	0.401617	-0.32	0.749843
	RLN2	cg27537048	-0.249187	0.395404	-0.63	0.530332
	RNF216P1	cg27537048	-0.0481646	0.147559	-0.33	0.744936
	RPAIN	cg27537048	-0.211294	0.201491	-1.05	0.297384
	RPP40	cg27537048	-0.257295	0.260946	-0.99	0.326996
	SCIMP	cg27537048	-0.0989616	0.146067	-0.68	0.499969
	SEC14L5	cg27537048	0.509831	0.501708	1.02	0.312492
	SLC23A2	cg27537048	-0.0391629	0.213813	-0.18	0.855116
	SLC29A4	cg27537048	0.0369886	0.353151	0.1	0.916848
	SLC52A1	cg27537048	-0.357437	0.375827	-0.95	0.344709
	STK32B	cg27537048	-0.0593407	0.311408	-0.19	0.849344
	TMEM230	cg27537048	-0.0841249	0.129217	-0.65	0.516821
	TNRC18	cg27537048	0.0707766	0.193001	0.37	0.714764
	UBN1	cg27537048	0.0923448	0.200413	0.46	0.646167
	UHRF1	cg27537048	0.130662	0.303306	0.43	0.667735
	USP6	cg27537048	-0.276638	0.580605	-0.48	0.635147
	WIPI2	cg27537048	-0.0143691	0.100354	-0.14	0.886492
	ZBTB14	cg27537048	-0.235784	0.252364	-0.93	0.352858
	ZFP3	cg27537048	-0.189195	0.236505	-0.8	0.426016
	ZNF232	cg27537048	-0.189305	0.182745	-1.04	0.303259
	ZNF594	cg27537048	-0.385903	0.426586	-0.9	0.368279
	ZNF890P	cg27537048	0.00922031	0.445364	0.02	0.983532

## Sheet: ST 4
	Supplement table 4: Mendelian Randomization to measure causal effects of DNAm on FEV1
CpG site	Wald ratio estimates	SE	p-value	Sample size	Number of variants	Population
cg19088553	0.02	0.006	0.02	255492	10894596	European
cg19088553	0.2	0.08	0.01	1432	11903294	Greater Middle Eastern (Middle eastern, North African, or Persian)
cg00612625	0.03	0.01	0.02	110423	10894596	European
cg00612625	0.03	0.01	0.02	148653	9851867	European
